# Supplementary material for: Deciphering cellular states of innate tumor drug responses
Source: Genome Biol. 2006 Mar 15;7(3):R19. doi: 10.1186/gb-2006-7-3-r19 (PMC1557757; doi:10.1186/gb-2006-7-3-r19)
Supplement: Additional data file 3 — A spreadsheet file including the statistical powersimulations. [file gb-2006-7-3-r19-S3.xls]

## Sheet: Graudens_AdditionalDataFile3
					Resistant	Sensitive		True Difference
		Significance level (α)	Biological variability (σ)	Sample Size (n)	Group Size (n1)	Group Size (n2)	t	ratio 1.6	ratio 1.8	ratio 2.0
	Observed biological variability measured on the dataset							Statistical Power (1 -ß)
	N	0.003	0.19	6	2	4	6.43486	0.0764044	0.127337	0.18967
	T	0.003	0.22	8	3	5	4.80024	0.140801	0.260239	0.39964
	M	0.003	0.27	12	7	5	3.89191	0.256809	0.467647	0.666588
	T&M	0.003	0.27	20	10	10	3.42792	0.678559	0.90754	0.982
	Expected biological variability based on previous reports
	N	0.003	0.4	6	2	4	6.43486	0.0215635	0.0300252	0.0397709
	T	0.003	0.4	8	3	5	4.80024	0.0335158	0.0563152	0.0857597
	M	0.003	0.4	12	7	5	3.89191	0.0862601	0.165953	0.268302
	T&M	0.003	0.4	20	10	10	3.42792	0.271675	0.494347	0.697356
	Additional data file 3
	Statistical power simulations of the gene expression dataset.

## Sheet: LEGEND
	Additional data file 3
	Statistical power simulations of the gene expression dataset.
	The statistical power (1- ß) is a probability of obtaining statistical significance in comparing gene expression.
	Simulations for two-class comparison statistics; calculation includes the following parameters :
	- a significance level (α) of 0.003, that accounts for less than 33 false positives in a 11K microarray
	- observed or expected biological variability (σ)
	- a sample size (n) of clinical sample from individual patients and the corresponding groups size (n1 and n2)
	- a true difference in mean expression levels between the two classes of 2.0, 1.8 or 1.6
	(that is resistant versus sensitive states)
	Letters refer to the subgroups of comparisons, such as adjacent non tumoral colons (N), tumor colons (T), liver
	metastases (M) or both T and M (T&M) .
	t is the inverse of the Student's t cumulative distribution.
