# Supplementary material for: Deciphering cellular states of innate tumor drug responses
Source: Genome Biol. 2006 Mar 15;7(3):R19. doi: 10.1186/gb-2006-7-3-r19 (PMC1557757; doi:10.1186/gb-2006-7-3-r19)
Supplement: Additional data file 4 — A spreadsheet file including descriptive statistics and annotation of differentially expressed genes. [file gb-2006-7-3-r19-S4.xls]

## Sheet: Graudens_AdditionalDataFile4
Clone_ID	UGCluster	Symbol	Ratio (a.u.)	Intensity (a.u.)	M_Selection	T_Selection	T&M_Selection	NODE547X	NODE519X	Min-pvalue	Max-pvalue	Intensity_Colon (a.u.)	Aliases	Name	GO	GOabr
4139438	Hs.528701	7h3	-1.3	690	0	0	1	0	0	0.000267	0.000402	1331	||7h3||hypothetical protein FLJ13511||	Hypothetical protein FLJ13511	molecular function|GTPase activator activity|IEA|GO:0005096|GOA/IPI|na	GTPase activator activity
4076237	Hs.333427	8D6A	-1.7	2873	1	0	1	0	0	2.68e-06	1.97e-05	2185	||8D6A||CD320 antigen||8D6 ANTIGEN||	CD320 antigen	cellular component|cellular component unknown|ND|GO:0008372|GOA/IPI|na//molecular function|molecular function unknown|ND|GO:0005554|GOA/IPI|na//biological process|regulation of cell growth|NAS|GO:0001558|GOA/IPI|10727470	cellular component unknown|molecular function unknown|regulation of cell growth
3028193	Hs.336768	ABAT	1.8	834	1	0	0	0	0	3.36e-05	3.36e-05	1018	||2.6.1.19||ABAT||2.6.19.4||GABAT||GABA-AT||GABA aminotransferase||4-aminobutyrate aminotransferase||4-@AMINOBUTYRATE AMINOTRANSFERASE||GAMMA-AMINOBUTYRATE TRANSAMINASE||gamma-amino-N-butyrate transaminase||NPD009 protein||4-aminobutyrate aminotransferase	4-aminobutyrate aminotransferase	molecular function|(S)-3-amino-2-methylpropionate transaminase activity|IEA|GO:0047298|GOA/IPI|na//molecular function|4-aminobutyrate transaminase activity|NAS|GO:0003867|GOA/IPI|na//biological process|gamma-aminobutyric acid metabolism|IEA|GO:0009448|GOA	(S)-3-amino-2-methylpropionate transaminase activity|4-aminobutyrate transaminase activity|gamma-aminobutyric acid metabolism|mitochondrial matrix|neurotransmitter catabolism|pyridoxal phosphate binding|synaptic transmission|transferase activity
3508171	Hs.421202	ABCA2	-1.4	411	0	0	1	0	0	4.36e-05	4.93e-05	958	||ABC2||KIAA1062||ABCA2||OTTHUMP00000064733||ATP-BINDING CASSETTE 2||ABC TRANSPORTER 2||ATP-BINDING CASSETTE TRANSPORTER 2||ATP-BINDING CASSETTE, SUBFAMILY A, MEMBER 2||ATP-binding cassette, sub-family A (ABC1), member 2||ATP-binding cassette, sub-family	ATP-binding cassette, sub-family A (ABC1), member 2	molecular function|ATP binding|IEA|GO:0005524|GOA/IPI|na//cellular component|ATP-binding cassette (ABC) transporter complex|NAS|GO:0043190|GOA/IPI|11178988//molecular function|ATPase activity|IEA|GO:0016887|GOA/IPI|na//molecular function|ATPase activity,	ATP binding|ATP-binding cassette (ABC) transporter complex|ATPase activity|ATPase activity, coupled to transmembrane movement of substances|integral to membrane|lipid metabolism|nucleotide binding|transport|transport
813256	Hs.489033	ABCB1	1.8	405	0	0	1	0	0	1.24e-07	2.17e-07	989	||GP170||MDR1||PGY1||ABCB1||DOXORUBICIN RESISTANCE||P-GLYCOPROTEIN 1||MULTIDRUG RESISTANCE 1||ATP-BINDING CASSETTE, SUBFAMILY B, MEMBER 1||ATP-binding cassette, sub-family B (MDR/TAP), member 1||	ATP-binding cassette, sub-family B (MDR/TAP), member 1	molecular function|ATP binding|TAS|GO:0005524|GOA/IPI|3768958//molecular function|ATPase activity|IEA|GO:0016887|GOA/IPI|na//molecular function|ATPase activity, coupled to transmembrane movement of substances|TAS|GO:0042626|GOA/IPI|3022150//cellular compo	ATP binding|ATPase activity|ATPase activity, coupled to transmembrane movement of substances|integral to membrane|membrane fraction|nucleotide binding|response to drug|transport
3355848	Hs.391464	ABCC1	1.4	1226	0	0	1	1	0	8.08e-05	0.000103	1246	||MRP1||ABCC1||MULTIDRUG RESISTANCE-ASSOCIATED PROTEIN 1||ATP-BINDING CASSETTE, SUBFAMILY C, MEMBER 1||ATP-binding cassette, sub-family C (CFTR/MRP), member 1||	ATP-binding cassette, sub-family C (CFTR/MRP), member 1	molecular function|ATP binding|IEA|GO:0005524|GOA/IPI|1360704//molecular function|ATP binding|TAS|GO:0005524|GOA/IPI|1360704//molecular function|ATPase activity|IEA|GO:0016887|GOA/IPI|na//molecular function|ATPase activity, coupled to transmembrane moveme	ATP binding|ATP binding|ATPase activity|ATPase activity, coupled to transmembrane movement of substances|ATPase activity, coupled to transmembrane movement of substances|integral to membrane|integral to plasma membrane|membrane fraction|nucleotide binding
273259	Hs.368563	ABCC5	1.3	1205	0	0	1	0	0	0.00028	0.000285	1633	||MRP5||MOATC||ABCC5||MULTIDRUG RESISTANCE-ASSOCIATED PROTEIN 5||ATP-BINDING CASSETTE, SUBFAMILY C, MEMBER 5||ATP-binding cassette, sub-family C (CFTR/MRP), member 5||	ATP-binding cassette, sub-family C (CFTR/MRP), member 5	molecular function|ATP binding|IEA|GO:0005524|GOA/IPI|9325169//molecular function|ATP binding|TAS|GO:0005524|GOA/IPI|9325169//molecular function|ATPase activity|IEA|GO:0016887|GOA/IPI|na//molecular function|ATPase activity, coupled to transmembrane moveme	ATP binding|ATP binding|ATPase activity|ATPase activity, coupled to transmembrane movement of substances|inner membrane|integral to membrane|integral to plasma membrane|membrane fraction|mitochondrion|multidrug transporter activity|nucleotide binding|orga
2966979	Hs.476454	ABHD6	1.6	1826	1	0	0	0	0	3.87e-05	6.93e-05	1740	||ABHD6||Abhydrolase domain containing 6||	Abhydrolase domain containing 6	biological process|aromatic compound metabolism|IEA|GO:0006725|GOA/IPI|na//molecular function|hydrolase activity|IEA|GO:0016787|GOA/IPI|na//biological process|response to toxin|IEA|GO:0009636|GOA/IPI|na//biological process|xenobiotic metabolism|IEA|GO:000	aromatic compound metabolism|hydrolase activity|response to toxin|xenobiotic metabolism
345666	Hs.431048	ABL1	-1.5	569	1	0	0	0	1	0.000144	0.000144	1524	||ABL1||2.7.1.112||p150||JTK7||abl protein||ABL1/NUP214 FUSION GENE||bcr/c-abl oncogene protein||proto-oncogene tyrosine-protein kinase ABL1||TRANSFORMATION GENE: ONCOGENE ABL||ABL ABL1/BCR FUSION GENE||ABELSON STRAIN OF MURINE LEUKEMIA VIRUS||v-abl Abels	V-abl Abelson murine leukemia viral oncogene homolog 1	molecular function|ATP binding|IEA|GO:0005524|GOA/IPI|na//molecular function|DNA binding|NAS|GO:0003677|GOA/IPI|8242749//biological process|DNA damage response, signal transduction resulting in induction of apoptosis|TAS|GO:0008630|GOA/IPI|10391249//biolo	ATP binding|DNA binding|DNA damage response, signal transduction resulting in induction of apoptosis|S-phase-specific transcription in mitotic cell cycle|intracellular signaling cascade|mismatch repair|nucleus|protein amino acid phosphorylation|protein-ty
2822593	Hs.437178	ACADVL	1.4	3596	0	0	1	0	0	0.000106	0.00014	4712	||ACADVL||LCACD||ACAD6||ACYL-CoA DEHYDROGENASE, VERY LONG-CHAIN, DEFICIENCY OF||VLCAD DEFICIENCY ACYL-CoA DEHYDROGENASE, VERY LONG-CHAIN||acyl-Coenzyme A dehydrogenase, very long chain||acyl-Coenzyme A dehydrogenase, very long chain precursor||	Acyl-Coenzyme A dehydrogenase, very long chain	biological process|electron transport|IEA|GO:0006118|GOA/IPI|na//biological process|energy derivation by oxidation of organic compounds|TAS|GO:0015980|GOA/IPI|7479827//biological process|fatty acid beta-oxidation|TAS|GO:0006635|GOA/IPI|7668252//biological	electron transport|energy derivation by oxidation of organic compounds|fatty acid beta-oxidation|fatty acid metabolism|lipid metabolism|long-chain-acyl-CoA dehydrogenase activity|mitochondrion|oxidoreductase activity
3342688	Hs.387567	ACLY	-1.7	6468	0	0	1	0	0	1.99e-07	4.35e-07	5939	||ATPCL||ACLY||4.1.3.8||CLATP||ATP citrate lyase||ATP citrate lyase isoform 1||ATP citrate lyase isoform 2||	ATP citrate lyase	molecular function|ATP binding|IEA|GO:0005524|GOA/IPI|na//biological process|ATP catabolism|TAS|GO:0006200|GOA/IPI|1371749//molecular function|ATP citrate synthase activity|TAS|GO:0003878|GOA/IPI|1371749//molecular function|catalytic activity|IEA|GO:00038	ATP binding|ATP catabolism|ATP citrate synthase activity|catalytic activity|citrate lyase complex|citrate metabolism|coenzyme A metabolism|lipid biosynthesis|magnesium ion binding|metabolism|transferase activity
4121697	Hs.118127	ACTC	-1.3	16635	0	0	1	0	0	0.000229	0.000258	19011	||ACTC||smooth muscle actin||Actin, alpha, cardiac muscle||cardiac muscle alpha actin proprotein||	Actin, alpha, cardiac muscle	cellular component|actin filament|IEA|GO:0005884|GOA/IPI|na//molecular function|motor activity|IEA|GO:0003774|GOA/IPI|na//biological process|muscle development|IEA|GO:0007517|GOA/IPI|na//molecular function|protein binding|IEA|GO:0005515|GOA/IPI|na//molecu	actin filament|motor activity|muscle development|protein binding|structural constituent of cytoskeleton
3009822	Hs.153961	ACTR1A	-1.5	3997	1	0	0	0	1	0.000181	0.000243	4501	||ACTR1A||CENTRACTIN, ALPHA||ACTIN-RELATED PROTEIN 1A||ARP1 actin-related protein 1 homolog A, centractin alpha (yeast)||	ARP1 actin-related protein 1 homolog A, centractin alpha (yeast)	cellular component|actin filament|IEA|GO:0005884|GOA/IPI|na//cellular component|cytoskeleton|IEA|GO:0005856|GOA/IPI|na//molecular function|motor activity|IEA|GO:0003774|GOA/IPI|na//molecular function|protein binding|IEA|GO:0005515|GOA/IPI|na//molecular fu	actin filament|cytoskeleton|motor activity|protein binding|structural constituent of cytoskeleton
310148	Hs.410104	ACVRL1	-1.5	976	0	0	1	0	0	8.65e-05	9.29e-05	1784	||ORW2||ALK1||ACVRL1||HHT2||ACVRLK1||ALK-1||SKR3||2.7.1.37||ACTIVIN RECEPTOR-LIKE KINASE 1||activin A receptor type II-like 1||Activin A receptor, type II-like kinase 1||	Activin A receptor type II-like 1	molecular function|ATP binding|IEA|GO:0005524|GOA/IPI|na//biological process|circulation|TAS|GO:0008015|GOA/IPI|9245985//cellular component|integral to plasma membrane|TAS|GO:0005887|GOA/IPI|8397373//cellular component|membrane|IEA|GO:0016020|GOA/IPI|na//	ATP binding|circulation|integral to plasma membrane|membrane|protein amino acid phosphorylation|receptor activity|transferase activity|transforming growth factor beta receptor activity|transforming growth factor beta receptor signaling pathway
3162222	Hs.334707	ACY1	1.5	3619	0	0	1	0	0	1.15e-05	8.28e-05	4027	||3.5.1.14||ACY1||Aminoacylase 1||N-ACYL-L-AMINO ACID AMIDOHYDROLASE||	Aminoacylase 1	biological process|amino acid metabolism|NR|GO:0006520|GOA/IPI|na//molecular function|aminoacylase activity|TAS|GO:0004046|GOA/IPI|1707030//cellular component|cytosol|TAS|GO:0005829|GOA/IPI|8394326//molecular function|hydrolase activity|IEA|GO:0016787|GOA	amino acid metabolism|aminoacylase activity|cytosol|hydrolase activity|metallopeptidase activity|protein dimerization activity|proteolysis and peptidolysis
3604198	Hs.483944	ADAM19	-1.8	1080	1	0	1	0	0	8.08e-08	0.000108	978	||ADAM19||MLTNB||MELTRIN-BETA, MOUSE, HOMOLOG OF||A disintegrin and metalloproteinase domain 19 (meltrin beta)||	A disintegrin and metalloproteinase domain 19 (meltrin beta)	cellular component|integral to membrane|IEA|GO:0016021|GOA/IPI|na//molecular function|metalloendopeptidase activity|IEA|GO:0004222|GOA/IPI|na//biological process|proteolysis and peptidolysis|IEA|GO:0006508|GOA/IPI|na//molecular function|zinc ion binding|I	integral to membrane|metalloendopeptidase activity|proteolysis and peptidolysis|zinc ion binding
282977	Hs.481545	ADCY2	-1.8	152	1	0	0	0	0	5.86e-06	5.86e-06	293	||KIAA1060||ADCY2||4.6.1.1||HBAC2||ATP pyrophosphate-lyase||adenylyl cyclase 2||adenylate cyclase II||3',5'-cyclic AMP synthetase||Adenylate cyclase 2 (brain)||type II adenylate cyclase||ADENYLYL CYCLASE, BRAIN, TYPE II||	Adenylate cyclase 2 (brain)	molecular function|adenylate cyclase activity|NAS|GO:0004016|GOA/IPI|1427768//biological process|cAMP biosynthesis|NAS|GO:0006171|GOA/IPI|na//biological process|cyclic nucleotide biosynthesis|IEA|GO:0009190|GOA/IPI|na//cellular component|integral to membr	adenylate cyclase activity|cAMP biosynthesis|cyclic nucleotide biosynthesis|integral to membrane|intracellular signaling cascade|magnesium ion binding|phosphorus-oxygen lyase activity
3844174	Hs.3416	ADFP	1.7	3967	1	0	0	0	0	0.0714	0.0714	3565	||ADRP||adipophilin||ADFP||MGC10598||Adipose differentiation-related protein||	Adipose differentiation-related protein	cellular component|endoplasmic reticulum|TAS|GO:0005783|GOA/IPI|9003395//cellular component|extracellular region|TAS|GO:0005576|GOA/IPI|9003395//cellular component|lipid particle|TAS|GO:0005811|GOA/IPI|9003395//cellular component|membrane|IEA|GO:0016020|G	endoplasmic reticulum|extracellular region|lipid particle|membrane
303124	Hs.4	ADH1B	5.7	193	1	0	0	0	0	1.53e-11	1.53e-11	2201	||1.1.1.1||ADH2||ADH1B||aldehyde reductase||ADH, beta subunit||ALCOHOL DEHYDROGENASE 1B, BETA POLYPEPTIDE||alcohol dehydrogenase 2 (class I), beta polypeptide||alcohol dehydrogenase IB (class I), beta polypeptide||alcohol dehydrogenase 1B (class I), beta	Alcohol dehydrogenase IB (class I), beta polypeptide	molecular function|alcohol dehydrogenase activity, zinc-dependent|TAS|GO:0004024|GOA/IPI|9982//molecular function|electron transporter activity|TAS|GO:0005489|GOA/IPI|2398055//biological process|ethanol oxidation|TAS|GO:0006069|GOA/IPI|2398055//molecular	alcohol dehydrogenase activity, zinc-dependent|electron transporter activity|ethanol oxidation|oxidoreductase activity|zinc ion binding
3354271	Hs.248785	AGPAT3	1.5	1526	1	0	0	0	0	3.45e-05	4.07e-05	2107	||AGPAT3||1-acylglycerol-3-phosphate O-acyltransferase 3||	1-acylglycerol-3-phosphate O-acyltransferase 3	molecular function|1-acylglycerol-3-phosphate O-acyltransferase activity|IEA|GO:0003841|GOA/IPI|na//molecular function|acyltransferase activity|IEA|GO:0008415|GOA/IPI|na//cellular component|integral to membrane|IEA|GO:0016021|GOA/IPI|na//biological proces	1-acylglycerol-3-phosphate O-acyltransferase activity|acyltransferase activity|integral to membrane|metabolism|phospholipid biosynthesis|transferase activity
3506210	Hs.273330	AGRN	-1.5	1586	0	0	1	0	1	6.15e-07	0.000133	3012	||Agrin||AGRN||	Agrin	biological process|acetylcholine receptor signaling, muscarinic pathway|TAS|GO:0007213|GOA/IPI|9405491//cellular component|basal lamina|IDA|GO:0005605|GOA/IPI|1326608,9405491//cellular component|basal lamina|TAS|GO:0005605|GOA/IPI|1326608,9405491//molecul	acetylcholine receptor signaling, muscarinic pathway|basal lamina|basal lamina|calcium ion binding|cell adhesion|clustering of voltage-gated sodium channels|laminin binding|receptor clustering|receptor clustering|signal transduction|structural constituent
417287	Hs.171189	AHR	1.4	865	0	0	1	0	1	0.000334	0.000334	3084	||AHR||Aryl hydrocarbon receptor||	Aryl hydrocarbon receptor	biological process|apoptosis|TAS|GO:0006915|GOA/IPI|12213388//biological process|cell cycle|TAS|GO:0007049|GOA/IPI|12213388//molecular function|ligand-dependent nuclear receptor activity|IDA|GO:0004879|GOA/IPI|10395741//cellular component|nucleus|IDA|GO:0	apoptosis|cell cycle|ligand-dependent nuclear receptor activity|nucleus|regulation of transcription, DNA-dependent|response to stress|response to xenobiotic stimulus|signal transduction|transcription|transcription factor activity|transcription from RNA po
206917	Hs.10862	AK3	-1.5	636	0	0	1	0	0	5.84e-06	5.84e-06	2138	||||AK3||Adenylate kinase 3-like 1||	Adenylate kinase 3-like 1	molecular function|ATP binding|IEA|GO:0005524|GOA/IPI|na//molecular function|GTP binding|IEA|GO:0005525|GOA/IPI|na//molecular function|adenylate kinase activity|IEA|GO:0004017|GOA/IPI|na//biological process|amino acid biosynthesis|IEA|GO:0008652|GOA/IPI|n	ATP binding|GTP binding|adenylate kinase activity|amino acid biosynthesis|mitochondrion|nucleobase, nucleoside, nucleotide and nucleic acid metabolism|shikimate kinase activity|transferase activity
3681970	Hs.460260	AKR1C1	2.2	871	1	0	0	0	0	2.88e-08	3.28e-05	2833	||||AKR1C1||Aldo-keto reductase family 1, member C2 (dihydrodiol dehydrogenase 2; bile acid binding protein; 3-alpha hydroxysteroid dehydrogenase, type III)||	Aldo-keto reductase family 1, member C2 (dihydrodiol dehydrogenase 2; bile acid binding protein; 3-alpha hydroxysteroid dehydrogenase, type III)	molecular function|aldo-keto reductase activity|TAS|GO:0004033|GOA/IPI|7789999//molecular function|bile acid transporter activity|TAS|GO:0015125|GOA/IPI|8486699//molecular function|binding|TAS|GO:0005488|GOA/IPI|8486699//cellular component|cytoplasm|NR|GO	aldo-keto reductase activity|bile acid transporter activity|binding|cytoplasm|electron transporter activity|trans-1,2-dihydrobenzene-1,2-diol dehydrogenase activity|xenobiotic metabolism
2988160	Hs.78183	AKR1C3	1.5	2282	0	0	1	0	0	9.36e-06	1.13e-05	2738	||DD3||AKR1C3||HAKRB||DIHYDRODIOL DEHYDROGENASE 3||ALDO-KETO REDUCTASE B||3-@ALPHA-HYDROXYSTEROID DEHYDROGENASE, TYPE II||aldo-keto reductase family 1, member C3 (3-alpha hydroxysteroid dehydrogenase, type II)||	Aldo-keto reductase family 1, member C3 (3-alpha hydroxysteroid dehydrogenase, type II)	molecular function|aldo-keto reductase activity|TAS|GO:0004033|GOA/IPI|9792917//biological process|cell proliferation|TAS|GO:0008283|GOA/IPI|9862446//molecular function|electron transporter activity|TAS|GO:0005489|GOA/IPI|9792917//biological process|lipid	aldo-keto reductase activity|cell proliferation|electron transporter activity|lipid metabolism|prostaglandin metabolism|prostaglandin-F synthase activity|trans-1,2-dihydrobenzene-1,2-diol dehydrogenase activity
3010726	Hs.476308	ALAS1	1.4	5690	0	0	1	0	0	7.35e-05	0.0435	4462	||2.3.1.37||ALASH||MIG4||ALAS1||ALAS3||DELTA-AMINOLEVULINATE SYNTHASE||ALAS, HOUSEKEEPING TYPE||migration-inducing protein 4||Aminolevulinate, delta-, synthase 1||aminolevulinate, delta, synthase 1||	Aminolevulinate, delta-, synthase 1	molecular function|5-aminolevulinate synthase activity|IEA|GO:0003870|GOA/IPI|na//molecular function|acyltransferase activity|IEA|GO:0008415|GOA/IPI|na//biological process|biosynthesis|IEA|GO:0009058|GOA/IPI|na//biological process|heme biosynthesis|TAS|GO	5-aminolevulinate synthase activity|acyltransferase activity|biosynthesis|heme biosynthesis|mitochondrion|transferase activity, transferring nitrogenous groups
840887	Hs.76392	ALDH1A1	5.3	3260	1	0	0	0	0	0	0	4066	||ALDH1A1||PUMB1||ALDH11||1.2.1.36||ALDH-E1||RALDH1||ALDC||MGC2318||aldehyde dehydrogenase 1A1||acetaldehyde dehydrogenase 1||retinal dehydrogenase 1||ALDH, LIVER CYTOSOLIC||ALDH class 1||aldehyde dehydrogenase, liver cytosolic||aldehyde dehydrogenase 1,	Aldehyde dehydrogenase 1 family, member A1	molecular function|aldehyde dehydrogenase (NAD) activity|TAS|GO:0004029|GOA/IPI|1709013//biological process|aldehyde metabolism|TAS|GO:0006081|GOA/IPI|1709013//molecular function|androgen binding|TAS|GO:0005497|GOA/IPI|1709013//cellular component|cytosol|	aldehyde dehydrogenase (NAD) activity|aldehyde metabolism|androgen binding|cytosol|electron transporter activity|metabolism|oxidoreductase activity|retinal dehydrogenase activity
2988388	Hs.76392	ALDH1A1	2.7	4549	1	0	1	0	0	0	2.11e-06	3170	||ALDH1A1||PUMB1||ALDH11||1.2.1.36||ALDH-E1||RALDH1||ALDC||MGC2318||aldehyde dehydrogenase 1A1||acetaldehyde dehydrogenase 1||retinal dehydrogenase 1||ALDH, LIVER CYTOSOLIC||ALDH class 1||aldehyde dehydrogenase, liver cytosolic||aldehyde dehydrogenase 1,	Aldehyde dehydrogenase 1 family, member A1	molecular function|aldehyde dehydrogenase (NAD) activity|TAS|GO:0004029|GOA/IPI|1709013//biological process|aldehyde metabolism|TAS|GO:0006081|GOA/IPI|1709013//molecular function|androgen binding|TAS|GO:0005497|GOA/IPI|1709013//cellular component|cytosol|	aldehyde dehydrogenase (NAD) activity|aldehyde metabolism|androgen binding|cytosol|electron transporter activity|metabolism|oxidoreductase activity|retinal dehydrogenase activity
3610317	Hs.531682	ALDH3A1	2.1	475	1	0	0	0	0	0.05	0.05	754	||ALDHIII||1.2.1.3||1.2.1.5||ALDH3A1||MGC10406||ALDH, stomach type||ACETALDEHYDE DEHYDROGENASE 3||aldehyde dehydrogenase, dimeric NADP-preferring||aldehyde dehydrogenase 3 family, memberA1||aldehyde dehydrogenase 3 family, member A1||ALDEHYDE DEHYDROGENAS	Aldehyde dehydrogenase 3 family, memberA1	molecular function|aldehyde dehydrogenase [NAD(P)+] activity|IEA|GO:0004030|GOA/IPI|na//biological process|aldehyde metabolism|TAS|GO:0006081|GOA/IPI|1737758//biological process|carbohydrate metabolism|TAS|GO:0005975|GOA/IPI|1737758//cellular component|cy	aldehyde dehydrogenase [NAD(P)+] activity|aldehyde metabolism|carbohydrate metabolism|cytosol|electron transporter activity|metabolism|oxidoreductase activity
3688887	Hs.531682	ALDH3A1	1.6	1031	1	0	1	0	0	2.04e-05	0.000204	808	||ALDHIII||1.2.1.3||1.2.1.5||ALDH3A1||MGC10406||ALDH, stomach type||ACETALDEHYDE DEHYDROGENASE 3||aldehyde dehydrogenase, dimeric NADP-preferring||aldehyde dehydrogenase 3 family, memberA1||aldehyde dehydrogenase 3 family, member A1||ALDEHYDE DEHYDROGENAS	Aldehyde dehydrogenase 3 family, memberA1	molecular function|aldehyde dehydrogenase [NAD(P)+] activity|IEA|GO:0004030|GOA/IPI|na//biological process|aldehyde metabolism|TAS|GO:0006081|GOA/IPI|1737758//biological process|carbohydrate metabolism|TAS|GO:0005975|GOA/IPI|1737758//cellular component|cy	aldehyde dehydrogenase [NAD(P)+] activity|aldehyde metabolism|carbohydrate metabolism|cytosol|electron transporter activity|metabolism|oxidoreductase activity
3139944	Hs.77448	ALDH4A1	1.9	3007	1	0	0	0	0	5.44e-08	0.05	1484	||ALDH4A1||P5CDH||PYRROLINE-5-CARBOXYLATE DEHYDROGENASE||aldehyde dehydrogenase 4 family, member A1||ALDEHYDE DEHYDROGENASE, FAMILY 4, SUBFAMILY A, MEMBER 1||	Aldehyde dehydrogenase 4 family, member A1	molecular function|1-pyrroline-5-carboxylate dehydrogenase activity|TAS|GO:0003842|GOA/IPI|8621661//molecular function|aldehyde dehydrogenase (NAD) activity|TAS|GO:0004029|GOA/IPI|8621661//molecular function|electron transporter activity|TAS|GO:0005489|GO	1-pyrroline-5-carboxylate dehydrogenase activity|aldehyde dehydrogenase (NAD) activity|electron transporter activity|metabolism|mitochondrial matrix|oxidoreductase activity|proline biosynthesis|proline catabolism
293281	Hs.530274	ALDOB	2.1	1196	1	0	0	0	0	7.6e-05	7.6e-05	1154	||FRUCTOSEMIA||4.1.2.13||ALDOB||ALDO2||aldolase 2||aldolase B, fructose-bisphosphatase||FRUCTOSE-1-PHOSPHATE ALDOLASE DEFICIENCY||FRUCTOSE INTOLERANCE, HEREDITARY||aldolase B, fructose-bisphosphate||FRUCTOSE-1,6-BISPHOSPHATE ALDOLASE B DEFICIENCY||ALDOB D	Aldolase B, fructose-bisphosphate	cellular component|cytoplasm|TAS|GO:0005737|GOA/IPI|3383242//biological process|fructose metabolism|TAS|GO:0006000|GOA/IPI|3383242//molecular function|fructose-bisphosphate aldolase activity|TAS|GO:0004332|GOA/IPI|3383242//biological process|glycolysis|TA	cytoplasm|fructose metabolism|fructose-bisphosphate aldolase activity|glycolysis|lyase activity
3546243	Hs.127519	ALS2CR2	1.4	1404	0	0	1	1	0	0.000189	0.0002	2513	||ILPIP||ALS2CR2||ILP-INTERACTING PROTEIN||Amyotrophic lateral sclerosis 2 (juvenile) chromosome region, candidate 2||AMYOTROPHIC LATERAL SCLEROSIS 2, JUVENILE, CHROMOSOME REGION GENE 2||	Amyotrophic lateral sclerosis 2 (juvenile) chromosome region, candidate 2	molecular function|ATP binding|NAS|GO:0005524|GOA/IPI|na//cellular component|cellular component unknown|ND|GO:0008372|GOA/IPI|na//biological process|protein amino acid phosphorylation|NAS|GO:0006468|GOA/IPI|na//molecular function|protein kinase activity|N	ATP binding|cellular component unknown|protein amino acid phosphorylation|protein kinase activity|transferase activity
3622128	Hs.426312	AMOTL2	-1.4	2423	0	0	1	0	0	2.6e-05	3.1e-05	2267	||AMOTL2||Angiomotin like 2||	Angiomotin like 2
3544149	Hs.146559	ANGPTL7	-1.4	275	0	0	1	0	0	0.00011	0.000144	956	||ANGPTL7||Angiopoietin-like 7||	Angiopoietin-like 7	cellular component|cytoplasm|NR|GO:0005737|GOA/IPI|na//biological process|response to oxidative stress|TAS|GO:0006979|GOA/IPI|8026862//cellular component|soluble fraction|NR|GO:0005625|GOA/IPI|na	cytoplasm|response to oxidative stress|soluble fraction
3140878	Hs.480653	ANXA5	-1.9	3210	1	0	1	0	1	4.52e-12	0.000165	5861	||ANX5||PP4||ANXA5||ENX2||VASCULAR ANTICOAGULANT-ALPHA||annexin A5||endonexin II||annexin 5||ANNEXIN V||lipocortin V||anchorin CII||PLACENTAL PROTEIN 4||placental anticoagulant protein I||	Annexin A5	biological process|blood coagulation|IEA|GO:0007596|GOA/IPI|na//molecular function|calcium ion binding|NR|GO:0005509|GOA/IPI|na//molecular function|calcium-dependent phospholipid binding|IEA|GO:0005544|GOA/IPI|na//biological process|negative regulation of	blood coagulation|calcium ion binding|calcium-dependent phospholipid binding|negative regulation of coagulation|phospholipase inhibitor activity
4281620	Hs.406191	AP3S1	2.1	4001	0	0	1	0	0	2.64e-12	2.64e-12	6219	||CLAPS3||AP3S1||clathrin-associated/assembly/adaptor protein, small 3 (22kD)||clathrin-associated/assembly/adaptor protein, small 3, 22-kD; Sigma3A||CLATHRIN ADAPTOR COMPLEX AP3, SIGMA-3A SUBUNIT||Adaptor-related protein complex 3, sigma 1 subunit||adapt	Adaptor-related protein complex 3, sigma 1 subunit	cellular component|Golgi apparatus|IEA|GO:0005794|GOA/IPI|na//cellular component|clathrin vesicle coat|IEA|GO:0030125|GOA/IPI|na//biological process|insulin receptor signaling pathway|TAS|GO:0008286|GOA/IPI|9792713//biological process|intracellular protei	Golgi apparatus|clathrin vesicle coat|insulin receptor signaling pathway|intracellular protein transport|membrane coat adaptor complex|transport|transport vesicle|transporter activity
229386	Hs.507080	APCS	1.6	462	1	0	0	0	0	5.73e-05	9.05e-05	670	||pentaxin-related||APCS||SAP||PTX2||MGC88159||9.5S alpha-1-glycoprotein||amyloid P component, serum||serum amyloid P component precursor||	Amyloid P component, serum	biological process|acute-phase response|TAS|GO:0006953|GOA/IPI|2987268//molecular function|calcium ion binding|IEA|GO:0005509|GOA/IPI|na//biological process|chaperone-mediated protein complex assembly|TAS|GO:0051131|GOA/IPI|10972085//cellular component|ex	acute-phase response|calcium ion binding|chaperone-mediated protein complex assembly|extracellular space|protein folding|sugar binding|unfolded protein binding
3934872	Hs.507080	APCS	41.1	130	0	0	1	0	0	0.0131	0.0131	217	||pentaxin-related||APCS||SAP||PTX2||MGC88159||9.5S alpha-1-glycoprotein||amyloid P component, serum||serum amyloid P component precursor||	Amyloid P component, serum	biological process|acute-phase response|TAS|GO:0006953|GOA/IPI|2987268//molecular function|calcium ion binding|IEA|GO:0005509|GOA/IPI|na//biological process|chaperone-mediated protein complex assembly|TAS|GO:0051131|GOA/IPI|10972085//cellular component|ex	acute-phase response|calcium ion binding|chaperone-mediated protein complex assembly|extracellular space|protein folding|sugar binding|unfolded protein binding
3935036	Hs.75615	APOC2	3.4	450	1	0	0	0	0	5.08e-06	5.08e-06	964	||MGC75082||APOC2||apolipoprotein C-II||apolipoprotein C-II precursor||	Apolipoprotein C-II	cellular component|chylomicron|IEA|GO:0042627|GOA/IPI|na//biological process|circulation|TAS|GO:0008015|GOA/IPI|3525527//molecular function|enzyme activator activity|IEA|GO:0008047|GOA/IPI|na//cellular component|extracellular region|NAS|GO:0005576|GOA/IPI	chylomicron|circulation|enzyme activator activity|extracellular region|lipid catabolism|lipid transport|lipid transporter activity|lipoprotein lipase activity
3604943	Hs.114309	APOL1	1.9	2773	1	0	0	0	0	3.28e-06	1.88e-05	4470	||APOL1||APOL-I||APOLIPOPROTEIN L-I||apolipoprotein L, 1||	Apolipoprotein L, 1	biological process|cholesterol metabolism|IEA|GO:0008203|GOA/IPI|na//cellular component|extracellular region|IEA|GO:0005576|GOA/IPI|na//cellular component|extracellular space|TAS|GO:0005615|GOA/IPI|9325276//molecular function|lipid binding|IEA|GO:0008289|	cholesterol metabolism|extracellular region|extracellular space|lipid binding|lipid metabolism|lipid transport|lipid transporter activity|lipoprotein metabolism|steroid metabolism
4277616	Hs.270833	AREG	1.7	3682	1	0	0	0	0	0.0714	0.0714	2470	||AREG||MGC13647||SDGF||CRDGF||amphiregulin preproprotein||colorectum cell-derived growth factor||Amphiregulin (schwannoma-derived growth factor)||	Amphiregulin (schwannoma-derived growth factor)	biological process|cell proliferation|TAS|GO:0008283|GOA/IPI|2466334//biological process|cell-cell signaling|TAS|GO:0007267|GOA/IPI|2466334//molecular function|cytokine activity|IEA|GO:0005125|GOA/IPI|na//cellular component|extracellular space|TAS|GO:0005	cell proliferation|cell-cell signaling|cytokine activity|extracellular space|growth factor activity|integral to membrane
3621138	Hs.504877	ARHGDIB	-1.4	4470	0	0	1	0	0	8.98e-05	8.98e-05	4750	||LYGDI||GDID4||ARHGDIB||RAP1GN1||Ly-GDI||GDIA2||GDP-DISSOCIATION INHIBITOR D4||Rho GDI 2||RHO GDP-DISSOCIATION INHIBITOR BETA||Rho GDP dissociation inhibitor (GDI) beta||	Rho GDP dissociation inhibitor (GDI) beta	molecular function|GTPase activator activity|IEA|GO:0005096|GOA/IPI|na//molecular function|Rho GDP-dissociation inhibitor activity|TAS|GO:0005094|GOA/IPI|8262133//biological process|Rho protein signal transduction|TAS|GO:0007266|GOA/IPI|8356058//biologica	GTPase activator activity|Rho GDP-dissociation inhibitor activity|Rho protein signal transduction|actin cytoskeleton organization and biogenesis|cytoplasmic membrane-bound vesicle|development|immune response|negative regulation of cell adhesion
243686	Hs.504877	ARHGDIB	-1.7	1412	1	0	1	0	0	1.55e-06	1.1e-05	3659	||LYGDI||GDID4||ARHGDIB||RAP1GN1||Ly-GDI||GDIA2||GDP-DISSOCIATION INHIBITOR D4||Rho GDI 2||RHO GDP-DISSOCIATION INHIBITOR BETA||Rho GDP dissociation inhibitor (GDI) beta||	Rho GDP dissociation inhibitor (GDI) beta	molecular function|GTPase activator activity|IEA|GO:0005096|GOA/IPI|na//molecular function|Rho GDP-dissociation inhibitor activity|TAS|GO:0005094|GOA/IPI|8262133//biological process|Rho protein signal transduction|TAS|GO:0007266|GOA/IPI|8356058//biologica	GTPase activator activity|Rho GDP-dissociation inhibitor activity|Rho protein signal transduction|actin cytoskeleton organization and biogenesis|cytoplasmic membrane-bound vesicle|development|immune response|negative regulation of cell adhesion
73280	Hs.504877	ARHGDIB	-1.7	4232	1	0	1	0	0	3.59e-07	0.000227	5945	||LYGDI||GDID4||ARHGDIB||RAP1GN1||Ly-GDI||GDIA2||GDP-DISSOCIATION INHIBITOR D4||Rho GDI 2||RHO GDP-DISSOCIATION INHIBITOR BETA||Rho GDP dissociation inhibitor (GDI) beta||	Rho GDP dissociation inhibitor (GDI) beta	molecular function|GTPase activator activity|IEA|GO:0005096|GOA/IPI|na//molecular function|Rho GDP-dissociation inhibitor activity|TAS|GO:0005094|GOA/IPI|8262133//biological process|Rho protein signal transduction|TAS|GO:0007266|GOA/IPI|8356058//biologica	GTPase activator activity|Rho GDP-dissociation inhibitor activity|Rho protein signal transduction|actin cytoskeleton organization and biogenesis|cytoplasmic membrane-bound vesicle|development|immune response|negative regulation of cell adhesion
488645	Hs.334	ARHGEF5	1.6	541	0	0	1	0	0	2.16e-07	1.11e-05	2148	||ARHGEF5||ONCOGENE TIM||TRANSFORMING IMMORTALIZED MAMMARY||RHO GUANINE NUCLEOTIDE EXCHANGE FACTOR 5||Rho guanine nucleotide exchange factor (GEF) 5||	Rho guanine nucleotide exchange factor (GEF) 5	molecular function|GTP binding|TAS|GO:0005525|GOA/IPI|8134109	GTP binding
3050172	Hs.245540	ARL4A	1.6	2780	1	0	0	1	0	0.0714	0.0714	2862	||ARL4A||ADP-ribosylation factor-like 4A||	ADP-ribosylation factor-like 4A	molecular function|GTP binding|IEA|GO:0005525|GOA/IPI|na//molecular function|GTPase activity|TAS|GO:0003924|GOA/IPI|10462049//cellular component|nucleus|TAS|GO:0005634|GOA/IPI|10462049//biological process|small GTPase mediated signal transduction|IEA|GO:0	GTP binding|GTPase activity|nucleus|small GTPase mediated signal transduction
2905330	Hs.245540	ARL4A	1.4	1695	0	0	1	1	0	0.0342	0.0342	2174	||ARL4A||ADP-ribosylation factor-like 4A||	ADP-ribosylation factor-like 4A	molecular function|GTP binding|IEA|GO:0005525|GOA/IPI|na//molecular function|GTPase activity|TAS|GO:0003924|GOA/IPI|10462049//cellular component|nucleus|TAS|GO:0005634|GOA/IPI|10462049//biological process|small GTPase mediated signal transduction|IEA|GO:0	GTP binding|GTPase activity|nucleus|small GTPase mediated signal transduction
3506772	Hs.111554	ARL7	-1.4	1921	0	0	1	0	1	6.99e-10	0.000326	2257	||ARL7||ADP-ribosylation factor-like 7||	ADP-ribosylation factor-like 7	molecular function|GTP binding|IEA|GO:0005525|GOA/IPI|na//molecular function|GTPase activity|TAS|GO:0003924|GOA/IPI|10462049//biological process|intracellular protein transport|IEA|GO:0006886|GOA/IPI|na//cellular component|nucleus|TAS|GO:0005634|GOA/IPI|1	GTP binding|GTPase activity|intracellular protein transport|nucleus|small GTPase mediated signal transduction
3605690	Hs.9728	ARMCX1	-2.8	304	0	1	1	0	1	9.28e-07	0.0363	1421	||ARMCX1||ALEX1||armadillo repeat containing, X-linked 1||ARM PROTEIN LOST IN EPITHELIAL CANCERS, X CHROMOSOME, 1||	Armadillo repeat containing, X-linked 1	molecular function|binding|IEA|GO:0005488|GOA/IPI|na	binding
3140441	Hs.26516	ASF1B	2.1	5522	1	0	1	1	0	1.95e-09	0.0342	3080	||ASF1B||ASF1 anti-silencing function 1 homolog B (S. cerevisiae)||ANTI-SILENCING FUNCTION 1, S. CEREVISIAE, HOMOLOG OF, B||	ASF1 anti-silencing function 1 homolog B (S. cerevisiae)
646664	Hs.489207	ASNS	1.9	6595	0	1	1	1	0	7.06e-07	0.000343	3868	||ASNS||6.3.5.4||Asparagine synthetase||glutamine-dependent asparagine synthetase||TS11 cell cycle control protein||HUMAN COMPLEMENT FOR HAMSTER TEMPERATURE-SENSITIVE MUTANT ts11||	Asparagine synthetase	biological process|amino acid biosynthesis|IEA|GO:0008652|GOA/IPI|na//biological process|asparagine biosynthesis|IEA|GO:0006529|GOA/IPI|na//biological process|asparagine biosynthesis|NAS|GO:0006529|GOA/IPI|na//molecular function|asparagine synthase (gluta	amino acid biosynthesis|asparagine biosynthesis|asparagine biosynthesis|asparagine synthase (glutamine-hydrolyzing) activity|asparagine synthase (glutamine-hydrolyzing) activity|glutamine metabolism|ligase activity|metabolism|soluble fraction
2961551	Hs.489207	ASNS	1.9	6103	0	1	1	1	0	3.78e-07	0.0435	3285	||ASNS||6.3.5.4||Asparagine synthetase||glutamine-dependent asparagine synthetase||TS11 cell cycle control protein||HUMAN COMPLEMENT FOR HAMSTER TEMPERATURE-SENSITIVE MUTANT ts11||	Asparagine synthetase	biological process|amino acid biosynthesis|IEA|GO:0008652|GOA/IPI|na//biological process|asparagine biosynthesis|IEA|GO:0006529|GOA/IPI|na//biological process|asparagine biosynthesis|NAS|GO:0006529|GOA/IPI|na//molecular function|asparagine synthase (gluta	amino acid biosynthesis|asparagine biosynthesis|asparagine biosynthesis|asparagine synthase (glutamine-hydrolyzing) activity|asparagine synthase (glutamine-hydrolyzing) activity|glutamine metabolism|ligase activity|metabolism|soluble fraction
3010719	Hs.489207	ASNS	2.7	4656	0	0	1	1	0	0	0	3683	||ASNS||6.3.5.4||Asparagine synthetase||glutamine-dependent asparagine synthetase||TS11 cell cycle control protein||HUMAN COMPLEMENT FOR HAMSTER TEMPERATURE-SENSITIVE MUTANT ts11||	Asparagine synthetase	biological process|amino acid biosynthesis|IEA|GO:0008652|GOA/IPI|na//biological process|asparagine biosynthesis|IEA|GO:0006529|GOA/IPI|na//biological process|asparagine biosynthesis|NAS|GO:0006529|GOA/IPI|na//molecular function|asparagine synthase (gluta	amino acid biosynthesis|asparagine biosynthesis|asparagine biosynthesis|asparagine synthase (glutamine-hydrolyzing) activity|asparagine synthase (glutamine-hydrolyzing) activity|glutamine metabolism|ligase activity|metabolism|soluble fraction
3010137	Hs.160786	ASS	1.4	8317	0	0	1	0	0	0.000123	0.000166	7060	||ASS||CTLN1||ASS1||6.3.4.5||Argininosuccinate synthetase||ASS ARGININOSUCCINATE SYNTHETASE PSEUDOGENES||	Argininosuccinate synthetase	molecular function|ATP binding|IEA|GO:0005524|GOA/IPI|na//biological process|amino acid biosynthesis|IEA|GO:0008652|GOA/IPI|na//biological process|arginine biosynthesis|IEA|GO:0006526|GOA/IPI|na//molecular function|argininosuccinate synthase activity|IEA|	ATP binding|amino acid biosynthesis|arginine biosynthesis|argininosuccinate synthase activity|cytoplasm|ligase activity|urea cycle
4109512	Hs.29189	ATP11A	-1.4	2146	0	0	1	0	0	2.61e-05	0.000116	1805	||ATP11A||ATPIS||ATPIH, MOUSE, HOMOLOG OF||ATPase, CLASS VI, TYPE 11A||	ATPase, Class VI, type 11A	molecular function|ATP binding|IEA|GO:0005524|GOA/IPI|na//molecular function|ATPase activity|IEA|GO:0016887|GOA/IPI|na//molecular function|ATPase activity, coupled to transmembrane movement of ions, phosphorylative mechanism|IEA|GO:0015662|GOA/IPI|na//mol	ATP binding|ATPase activity|ATPase activity, coupled to transmembrane movement of ions, phosphorylative mechanism|catalytic activity|cation transport|hydrolase activity|integral to membrane|magnesium ion binding|membrane|metabolism|phospholipid-translocat
4125669	Hs.515427	ATP1A3	-1.4	1805	0	0	1	0	0	1.16e-05	0.000147	7462	||3.6.1.37||alpha(III)||ATP1A3||DYT12||3.6.3.9||MGC13276||RDP||SODIUM-POTASSIUM-ATPase, ALPHA-3 POLYPEPTIDE||Na+/K+ ATPase 3||sodium pump 3||sodium/potassium-transporting ATPase alpha-3 chain||sodium-potassium-ATPase, alpha 3 polypeptide||Na+/K+ -ATPase a	ATPase, Na+/K+ transporting, alpha 3 polypeptide	molecular function|ATP binding|IEA|GO:0005524|GOA/IPI|na//biological process|ATP hydrolysis coupled proton transport|ISS|GO:0015991|GOA/IPI|na//biological process|hydrogen ion homeostasis|ISS|GO:0030641|GOA/IPI|na//molecular function|hydrolase activity|IE	ATP binding|ATP hydrolysis coupled proton transport|hydrogen ion homeostasis|hydrolase activity|hydrolase activity, acting on acid anhydrides, catalyzing transmembrane movement of substances|magnesium ion binding|membrane|metabolism|monovalent inorganic c
3506311	Hs.291196	ATP1B1	-1.5	2936	0	0	1	0	0	0.00786	0.0131	5599	||MGC1798||3.6.3.9||ATP1B1||adenosinetriphosphatase||3.6.1.37||Na,K-ATPase BETA-1 POLYPEPTIDE||Na, K-ATPase beta-1 polypeptide||sodium/potassium-transporting ATPase beta-1 chain||sodium/potassium-dependent ATPase beta-1 subunit||Beta 1-subunit of Na(+),K(	ATPase, Na+/K+ transporting, beta 1 polypeptide	cellular component|integral to membrane|IEA|GO:0016021|GOA/IPI|na//cellular component|membrane|IEA|GO:0016020|GOA/IPI|na//biological process|potassium ion transport|IEA|GO:0006813|GOA/IPI|na//biological process|sodium ion transport|IEA|GO:0006814|GOA/IPI|	integral to membrane|membrane|potassium ion transport|sodium ion transport|sodium:potassium-exchanging ATPase activity|sodium:potassium-exchanging ATPase complex|transport
428938	Hs.291196	ATP1B1	1.4	1215	0	0	1	0	0	7.6e-05	9.94e-05	1807	||MGC1798||3.6.3.9||ATP1B1||adenosinetriphosphatase||3.6.1.37||Na,K-ATPase BETA-1 POLYPEPTIDE||Na, K-ATPase beta-1 polypeptide||sodium/potassium-transporting ATPase beta-1 chain||sodium/potassium-dependent ATPase beta-1 subunit||Beta 1-subunit of Na(+),K(	ATPase, Na+/K+ transporting, beta 1 polypeptide	cellular component|integral to membrane|IEA|GO:0016021|GOA/IPI|na//cellular component|membrane|IEA|GO:0016020|GOA/IPI|na//biological process|potassium ion transport|IEA|GO:0006813|GOA/IPI|na//biological process|sodium ion transport|IEA|GO:0006814|GOA/IPI|	integral to membrane|membrane|potassium ion transport|sodium ion transport|sodium:potassium-exchanging ATPase activity|sodium:potassium-exchanging ATPase complex|transport
3546257	Hs.388654	ATP6V1G1	-2.2	2064	1	0	0	0	0	9.12e-07	1.21e-05	2761	||ATP6G1||ATP6V1G1||ATPASE, H+ TRANSPORTING, LYSOSOMAL, 13-KD, V1 SUBUNIT G, ISOFORM 1||ATPase, H+ transporting, lysosomal 13kDa, V1 subunit G isoform 1||	ATPase, H+ transporting, lysosomal 13kDa, V1 subunit G isoform 1	biological process|ATP biosynthesis|IEA|GO:0006754|GOA/IPI|na//molecular function|hydrogen ion transporter activity|IEA|GO:0015078|GOA/IPI|na//molecular function|hydrolase activity|IEA|GO:0016787|GOA/IPI|na//biological process|ion transport|IEA|GO:0006811	ATP biosynthesis|hydrogen ion transporter activity|hydrolase activity|ion transport|proton transport
3836710	Hs.13434	ATPAF2	1.8	1730	0	1	0	0	0	2.84e-06	2.84e-06	1531	||ATPAF2||ATP12, S. CEREVISIAE, HOMOLOG OF||ATP SYNTHASE, MITOCHONDRIAL F1 COMPLEX, ASSEMBLY FACTOR 2||ATP synthase mitochondrial F1 complex assembly factor 2||	ATP synthase mitochondrial F1 complex assembly factor 2
2820719	Hs.442658	AURKB	1.7	638	1	0	0	1	0	0.00978	0.00978	792	||STK12||AIK2||AURKB||ARK2||AURORA-RELATED KINASE 2||aurora kinase B||AURORA/IPL1-LIKE KINASE 2||AIM1, RAT, HOMOLOG OF||SERINE/THREONINE PROTEIN KINASE 12||	Aurora kinase B	molecular function|ATP binding|IEA|GO:0005524|GOA/IPI|na//biological process|cell cycle|IEA|GO:0007049|GOA/IPI|na//biological process|protein amino acid phosphorylation|IEA|GO:0006468|GOA/IPI|na//molecular function|protein serine/threonine kinase activity	ATP binding|cell cycle|protein amino acid phosphorylation|protein serine/threonine kinase activity|transferase activity
2964488	Hs.442658	AURKB	2.1	2363	1	1	1	1	0	3.53e-08	0.0342	2051	||STK12||AIK2||AURKB||ARK2||AURORA-RELATED KINASE 2||aurora kinase B||AURORA/IPL1-LIKE KINASE 2||AIM1, RAT, HOMOLOG OF||SERINE/THREONINE PROTEIN KINASE 12||	Aurora kinase B	molecular function|ATP binding|IEA|GO:0005524|GOA/IPI|na//biological process|cell cycle|IEA|GO:0007049|GOA/IPI|na//biological process|protein amino acid phosphorylation|IEA|GO:0006468|GOA/IPI|na//molecular function|protein serine/threonine kinase activity	ATP binding|cell cycle|protein amino acid phosphorylation|protein serine/threonine kinase activity|transferase activity
3950476	Hs.546239	AZGP1	2	4471	0	0	1	0	0	4.43e-06	0.000437	857	||ZAG||AZGP1||ZINC-ALPHA-2-GLYCOPROTEIN||Zn-alpha2-glycoprotein||ZA2G||Alpha-2-glycoprotein, zinc||Alpha-2-glycoprotein 1, zinc||	Alpha-2-glycoprotein 1, zinc	cellular component|MHC class I protein complex|IEA|GO:0042612|GOA/IPI|na//molecular function|MHC class I receptor activity|IEA|GO:0030106|GOA/IPI|na//biological process|antigen presentation|IEA|GO:0019882|GOA/IPI|na//biological process|cell adhesion|ISS|G	MHC class I protein complex|MHC class I receptor activity|antigen presentation|cell adhesion|extracellular region|fatty acid binding|lipid catabolism|negative regulation of cell proliferation|protein carrier activity|ribonuclease activity
4073772	Hs.22960	BCAS2	1.8	764	1	0	1	0	0	2.43e-09	3.88e-05	3044	||DAM1||BCAS2||Breast carcinoma amplified sequence 2||	Breast carcinoma amplified sequence 2	biological process|RNA splicing|TAS|GO:0008380|GOA/IPI|9731529//molecular function|RNA splicing factor activity, transesterification mechanism|TAS|GO:0031202|GOA/IPI|9731529//cellular component|spliceosome complex|TAS|GO:0005681|GOA/IPI|9731529	RNA splicing|RNA splicing factor activity, transesterification mechanism|spliceosome complex
525540	Hs.31210	BCL3	1.9	817	1	0	0	0	0	0.000116	0.000116	1156	||BCL3||D19S37, BCL4||BCL4, FORMERLY||B-cell CLL/lymphoma 3||B-cell leukemia/lymphoma 3||B-cell lymphoma 3-encoded protein||chronic lymphatic leukemia protein||	B-cell CLL/lymphoma 3	biological process|cytoplasmic sequestering of NF-kappaB|TAS|GO:0007253|GOA/IPI|1501714//cellular component|nucleus|IEA|GO:0005634|GOA/IPI|na//biological process|regulation of cell cycle|TAS|GO:0000074|GOA/IPI|2180580//biological process|regulation of tra	cytoplasmic sequestering of NF-kappaB|nucleus|regulation of cell cycle|regulation of transcription, DNA-dependent|transcription
503525	Hs.478588	BCL6	1.9	290	0	0	1	0	0	7.85e-09	7.85e-09	1259	||BCL5||BCL6||ZBTB27||ZNF51||BCL6A||B-cell CLL/lymphoma-6||BCL6/LCP1 FUSION GENE||BCL6/IKAROS FUSION GENE||BLC6/IL21R FUSION GENE||B-cell lymphoma 6 protein||LAZ3 BCL6/H4FM FUSION GENE||cys-his2 zinc finger transcription factor||lymphoma-associated zinc f	B-cell CLL/lymphoma 6 (zinc finger protein 51)	biological process|inflammatory response|TAS|GO:0006954|GOA/IPI|9171827//cellular component|mediator complex|NR|GO:0000119|GOA/IPI|na//biological process|negative regulation of transcription from RNA polymerase II promoter|NR|GO:0000122|GOA/IPI|na//cellul	inflammatory response|mediator complex|negative regulation of transcription from RNA polymerase II promoter|nucleus|positive regulation of cell proliferation|protein binding|regulation of transcription, DNA-dependent|transcription|transcription factor act
2822178	Hs.274539	BDH	1.4	1829	1	0	1	0	0	3.29e-07	0.0342	2077	||MGC2723||1.1.1.30||MGC4347||BDH||MGC9788||3-@HYDROXYBUTYRATE DEHYDROGENASE||(R)-3-hydroxybutyrate dehydrogenase||D-beta-hydroxybutyrate dehydrogenase, mitochondrial||3-hydroxybutyrate dehydrogenase precursor||3-hydroxybutyrate dehydrogenase (heart, mito	3-hydroxybutyrate dehydrogenase (heart, mitochondrial)	molecular function|3-hydroxybutyrate dehydrogenase activity|TAS|GO:0003858|GOA/IPI|1639787//biological process|metabolism|IEA|GO:0008152|GOA/IPI|na//biological process|metabolism|TAS|GO:0008152|GOA/IPI|na//cellular component|mitochondrial matrix|NAS|GO:00	3-hydroxybutyrate dehydrogenase activity|metabolism|metabolism|mitochondrial matrix|oxidoreductase activity
741929	Hs.69771	BF	2.2	1612	1	0	1	0	0	9.25e-10	3.86e-05	1112	||GBG||BF||CFAB||PBF2||3.4.21.47||C3 proaccelerator||glycine-rich beta-glycoprotein||B-factor, properdin||C3/C5 convertase||C3 proactivator||PROPERDIN FACTOR B||FACTOR B, PROPERDIN||complement factor B preproprotein||	B-factor, properdin	molecular function|alternative-complement-pathway C3/C5 convertase activity|IEA|GO:0003812|GOA/IPI|na//molecular function|chymotrypsin activity|IEA|GO:0004263|GOA/IPI|na//biological process|complement activation, alternative pathway|NAS|GO:0006957|GOA/IPI	alternative-complement-pathway C3/C5 convertase activity|chymotrypsin activity|complement activation, alternative pathway|complement binding|extracellular region|immune response|peptidase activity|proteolysis and peptidolysis|trypsin activity
2959706	Hs.69771	BF	2.5	9567	1	0	0	0	0	7.23e-07	4.8e-06	4000	||GBG||BF||CFAB||PBF2||3.4.21.47||C3 proaccelerator||glycine-rich beta-glycoprotein||B-factor, properdin||C3/C5 convertase||C3 proactivator||PROPERDIN FACTOR B||FACTOR B, PROPERDIN||complement factor B preproprotein||	B-factor, properdin	molecular function|alternative-complement-pathway C3/C5 convertase activity|IEA|GO:0003812|GOA/IPI|na//molecular function|chymotrypsin activity|IEA|GO:0004263|GOA/IPI|na//biological process|complement activation, alternative pathway|NAS|GO:0006957|GOA/IPI	alternative-complement-pathway C3/C5 convertase activity|chymotrypsin activity|complement activation, alternative pathway|complement binding|extracellular region|immune response|peptidase activity|proteolysis and peptidolysis|trypsin activity
2959705	Hs.69771	BF	3.4	8442	1	0	1	0	0	2.99e-09	1.09e-06	3739	||GBG||BF||CFAB||PBF2||3.4.21.47||C3 proaccelerator||glycine-rich beta-glycoprotein||B-factor, properdin||C3/C5 convertase||C3 proactivator||PROPERDIN FACTOR B||FACTOR B, PROPERDIN||complement factor B preproprotein||	B-factor, properdin	molecular function|alternative-complement-pathway C3/C5 convertase activity|IEA|GO:0003812|GOA/IPI|na//molecular function|chymotrypsin activity|IEA|GO:0004263|GOA/IPI|na//biological process|complement activation, alternative pathway|NAS|GO:0006957|GOA/IPI	alternative-complement-pathway C3/C5 convertase activity|chymotrypsin activity|complement activation, alternative pathway|complement binding|extracellular region|immune response|peptidase activity|proteolysis and peptidolysis|trypsin activity
3503374	Hs.821	BGN	-3.1	2487	0	1	1	0	1	5.13e-09	0.0363	1442	||PG-I||DSPG1||Biglycan||SLRR1A||BGN||PGI||PG-S1||biglycan preproprotein||bone/cartilage proteoglycan-I||small leucine-rich protein 1A||dermatan sulphate proteoglycan I||	Biglycan	biological process|biological process unknown|ND|GO:0000004|GOA/IPI|na//cellular component|extracellular matrix (sensu Metazoa)|IEA|GO:0005578|GOA/IPI|1860845//cellular component|extracellular matrix (sensu Metazoa)|NAS|GO:0005578|GOA/IPI|1860845//molecul	biological process unknown|extracellular matrix (sensu Metazoa)|extracellular matrix (sensu Metazoa)|extracellular matrix structural constituent
729480	Hs.821	BGN	-2.4	1290	0	1	1	0	1	4.32e-07	0.00021	1203	||PG-I||DSPG1||Biglycan||SLRR1A||BGN||PGI||PG-S1||biglycan preproprotein||bone/cartilage proteoglycan-I||small leucine-rich protein 1A||dermatan sulphate proteoglycan I||	Biglycan	biological process|biological process unknown|ND|GO:0000004|GOA/IPI|na//cellular component|extracellular matrix (sensu Metazoa)|IEA|GO:0005578|GOA/IPI|1860845//cellular component|extracellular matrix (sensu Metazoa)|NAS|GO:0005578|GOA/IPI|1860845//molecul	biological process unknown|extracellular matrix (sensu Metazoa)|extracellular matrix (sensu Metazoa)|extracellular matrix structural constituent
3162633	Hs.821	BGN	-2.3	2872	0	1	1	0	1	6.22e-07	0.0363	1767	||PG-I||DSPG1||Biglycan||SLRR1A||BGN||PGI||PG-S1||biglycan preproprotein||bone/cartilage proteoglycan-I||small leucine-rich protein 1A||dermatan sulphate proteoglycan I||	Biglycan	biological process|biological process unknown|ND|GO:0000004|GOA/IPI|na//cellular component|extracellular matrix (sensu Metazoa)|IEA|GO:0005578|GOA/IPI|1860845//cellular component|extracellular matrix (sensu Metazoa)|NAS|GO:0005578|GOA/IPI|1860845//molecul	biological process unknown|extracellular matrix (sensu Metazoa)|extracellular matrix (sensu Metazoa)|extracellular matrix structural constituent
4045543	Hs.80756	BHMT	2.9	388	1	0	0	0	0	1.51e-07	1.11e-06	532	||2.1.1.5||BHMT||Betaine-homocysteine methyltransferase||betaine homocysteine methyltransferase||	Betaine-homocysteine methyltransferase	molecular function|betaine-homocysteine S-methyltransferase activity|NAS|GO:0047150|GOA/IPI|10075673//molecular function|homocysteine S-methyltransferase activity|TAS|GO:0008898|GOA/IPI|8798461//molecular function|methyltransferase activity|IEA|GO:0008168	betaine-homocysteine S-methyltransferase activity|homocysteine S-methyltransferase activity|methyltransferase activity|protein amino acid methylation|regulation of homocysteine metabolism|transferase activity
3506845	Hs.514527	BIRC5	2.1	2916	1	0	1	1	0	1.14e-06	0.000137	2336	||||BIRC5||Baculoviral IAP repeat-containing 5 (survivin)||	Baculoviral IAP repeat-containing 5 (survivin)	biological process|G2/M transition of mitotic cell cycle|IDA|GO:0000086|GOA/IPI|9859993//biological process|anti-apoptosis|IDA|GO:0006916|GOA/IPI|9859993//biological process|anti-apoptosis|IEA|GO:0006916|GOA/IPI|9859993//biological process|apoptosis|IEA|G	G2/M transition of mitotic cell cycle|anti-apoptosis|anti-apoptosis|apoptosis|caspase inhibitor activity|cysteine protease inhibitor activity|intracellular|microtubule binding|spindle microtubule|zinc ion binding
4249842	Hs.488143	BLVRA	-2.8	1745	0	1	1	0	0	5.11e-06	0.000239	3920	||BLVRA||1.3.1.24||BVRA||biliverdin reductase A||	Biliverdin reductase A	molecular function|biliverdin reductase activity|TAS|GO:0004074|GOA/IPI|10858451//biological process|electron transport|IEA|GO:0006118|GOA/IPI|na//molecular function|electron transporter activity|TAS|GO:0005489|GOA/IPI|10858451//biological process|metabol	biliverdin reductase activity|electron transport|electron transporter activity|metabolism|oxidoreductase activity
4298483	Hs.435309	BNC2	-1.6	539	0	0	1	0	0	1.25e-06	7.48e-05	1240	||||BNC2||Basonuclin 2||	Basonuclin 2	molecular function|nucleic acid binding|IEA|GO:0003676|GOA/IPI|na//cellular component|nucleus|IEA|GO:0005634|GOA/IPI|na//molecular function|zinc ion binding|IEA|GO:0008270|GOA/IPI|na	nucleic acid binding|nucleus|zinc ion binding
2958041	Hs.449278	BRD9	-2.4	6096	1	0	1	0	1	1.79e-09	0.0131	3759	||BRD9||Bromodomain containing 9||	Bromodomain containing 9	molecular function|DNA binding|IEA|GO:0003677|GOA/IPI|na//biological process|cell cycle|IEA|GO:0007049|GOA/IPI|na//cellular component|nucleus|IEA|GO:0005634|GOA/IPI|na//biological process|regulation of transcription, DNA-dependent|IEA|GO:0006355|GOA/IPI|n	DNA binding|cell cycle|nucleus|regulation of transcription, DNA-dependent
295208	Hs.159494	BTK	-1.4	232	0	0	1	0	0	0.000196	0.000197	759	||BTK||ATK||IMD1||2.7.1.112||AGMX1||XLA||OTTHUMP00000063593||PSCTK1||HYPOGAMMAGLOBULINEMIA, X-LINKED||IMMUNODEFICIENCY 1||BPK AGAMMAGLOBULINEMIA, X-LINKED||B-CELL PROGENITOR KINASE||Bruton's tyrosine kinase||BRUTON TYPE AGAMMAGLOBULINEMIA||AGAMMAGLOBULINE	Bruton agammaglobulinemia tyrosine kinase	molecular function|ATP binding|IEA|GO:0005524|GOA/IPI|na//biological process|calcium-mediated signaling|TAS|GO:0019722|GOA/IPI|15046600//cellular component|cytoplasm|TAS|GO:0005737|GOA/IPI|15046600//biological process|induction of apoptosis by extracellul	ATP binding|calcium-mediated signaling|cytoplasm|induction of apoptosis by extracellular signals|intracellular signaling cascade|lipid raft|mesoderm development|protein amino acid phosphorylation|protein binding|protein-tyrosine kinase activity|transferas
3028566	Hs.14559	C10orf3	1.7	2666	1	0	0	1	0	2.8e-05	0.00978	1934	||C10orf3||Chromosome 10 open reading frame 3||	Chromosome 10 open reading frame 3
3838401	Hs.446850	C14orf100	-1.4	1241	0	0	1	0	0	5.1e-05	6.98e-05	2179	||C14orf100||Chromosome 14 open reading frame 100||	Chromosome 14 open reading frame 100
3940519	Hs.7001	C14orf9	-1.6	4826	1	0	1	0	0	0.000185	0.000373	6878	||C14orf9||Chromosome 14 open reading frame 9||	Chromosome 14 open reading frame 9	cellular component|integral to membrane|IEA|GO:0016021|GOA/IPI|na	integral to membrane
3010666	Hs.460095	C16orf45	-1.9	811	1	0	1	0	1	1.07e-05	0.0131	1706	||C16orf45||Chromosome 16 open reading frame 45||	Chromosome 16 open reading frame 45
3941342	Hs.7765	C16orf5	-1.7	1337	1	1	1	0	0	3.13e-10	6.86e-05	2027	||C16orf5||Chromosome 16 open reading frame 5||	Chromosome 16 open reading frame 5	biological process|biological process unknown|ND|GO:0000004|GOA/IPI|na//cellular component|integral to membrane|IEA|GO:0016021|GOA/IPI|na//molecular function|molecular function unknown|ND|GO:0005554|GOA/IPI|na//cellular component|nucleus|NAS|GO:0005634|GO	biological process unknown|integral to membrane|molecular function unknown|nucleus
4135126	Hs.270775	C1orf16	1.6	3487	1	0	1	0	0	3.08e-06	8.42e-06	2706	||C1orf16||Chromosome 1 open reading frame 16||	Chromosome 1 open reading frame 16	molecular function|binding|IEA|GO:0005488|GOA/IPI|na	binding
4071591	Hs.458355	C1S	2.5	355	1	0	0	0	0	2.61e-09	1.64e-07	785	||C1S||3.4.21.42||COMPLEMENT COMPONENT 1, s SUBCOMPONENT||COMPLEMENT COMPONENT C1s COMPLEMENT COMPONENT C1s DEFICIENCY||	Complement component 1, s subcomponent	molecular function|calcium ion binding|IEA|GO:0005509|GOA/IPI|na//molecular function|chymotrypsin activity|IEA|GO:0004263|GOA/IPI|na//biological process|complement activation, classical pathway|IEA|GO:0006958|GOA/IPI|na//molecular function|complement comp	calcium ion binding|chymotrypsin activity|complement activation, classical pathway|complement component C1s activity|extracellular region|immune response|proteolysis and peptidolysis|trypsin activity
756213	Hs.408903	C2	1.5	859	0	0	1	0	0	0.00012	0.00012	821	||C2||DKFZp779M0311||3.4.21.43||OTTHUMP00000062690||CO2||C3/C5 convertase||complement C2||complement component C2||Complement component 2||COMPLEMENT COMPONENT 2 DEFICIENCY||complement component 2 precursor||C2 DEFICIENCY COMPLEMENT COMPONENT 2||	Complement component 2	molecular function|chymotrypsin activity|IEA|GO:0004263|GOA/IPI|na//molecular function|classical-complement-pathway C3/C5 convertase activity|IEA|GO:0003813|GOA/IPI|na//biological process|complement activation, classical pathway|TAS|GO:0006958|GOA/IPI|862	chymotrypsin activity|classical-complement-pathway C3/C5 convertase activity|complement activation, classical pathway|complement component C2 complex|immune response|integral to membrane|peptidase activity|proteolysis and peptidolysis|trypsin activity
2823731	Hs.472716	C20orf129	1.6	2960	1	0	0	0	0	0.000143	0.000203	2723	||C20orf129||Chromosome 20 open reading frame 129||	Chromosome 20 open reading frame 129	molecular function|ATP binding|IEA|GO:0005524|GOA/IPI|na//biological process|tRNA aminoacylation for protein translation|IEA|GO:0006418|GOA/IPI|na//molecular function|tRNA ligase activity|IEA|GO:0004812|GOA/IPI|na	ATP binding|tRNA aminoacylation for protein translation|tRNA ligase activity
2822218	Hs.274422	C20orf27	-1.6	661	1	0	0	0	0	1.9e-05	1.9e-05	1340	||C20orf27||Chromosome 20 open reading frame 27||	Chromosome 20 open reading frame 27
3961439	Hs.272242	C20orf38	2	149	1	0	0	0	0	1.22e-05	1.22e-05	301	||C20orf38||Chromosome 20 open reading frame 38||	Chromosome 20 open reading frame 38
3544448	Hs.11314	C20orf4	-1.7	6757	0	0	1	0	0	8.45e-05	8.45e-05	7309	||C20orf4||Chromosome 20 open reading frame 4||	Chromosome 20 open reading frame 4
2961135	Hs.534072	C20orf55	1.8	4418	1	0	1	1	0	4.33e-07	9.75e-05	3650	||C20orf55||Chromosome 20 open reading frame 55||	Chromosome 20 open reading frame 55
4128300	Hs.29341	C20orf81	-1.7	1455	0	1	1	0	0	4.66e-10	5.75e-05	1794	||C20orf81||Chromosome 20 open reading frame 81||	Chromosome 20 open reading frame 81
4128732	Hs.410830	C21orf70	-1.5	839	1	0	1	0	0	1.02e-05	0.000107	1288	||C21orf70||Chromosome 21 open reading frame 70||	Chromosome 21 open reading frame 70
2959635	Hs.30819	C2orf29	1.4	7352	0	0	1	0	0	0.00021	0.000324	5333	||C2orf29||Chromosome 2 open reading frame 29||	Chromosome 2 open reading frame 29	biological process|cell proliferation|NAS|GO:0008283|GOA/IPI|10497265//cellular component|cellular component unknown|ND|GO:0008372|GOA/IPI|10497265//molecular function|molecular function unknown|ND|GO:0005554|GOA/IPI|10497265	cell proliferation|cellular component unknown|molecular function unknown
376438	Hs.529053	C3	-3.6	2021	0	1	1	0	0	0	0.0363	7584	||ASP||C3||INCLUDED||3.4.21.43||C3a||C3 C3b||complement component C3||Complement component 3||C3 DEFICIENCY, AUTOSOMAL RECESSIVE||complement component 3 precursor||acylation-stimulating protein cleavage product||COMPLEMENT COMPONENT 3 DEFICIENCY, AUTOSOMA	Complement component 3	biological process|G-protein coupled receptor protein signaling pathway|TAS|GO:0007186|GOA/IPI|9164946//biological process|complement activation, alternative pathway|IEA|GO:0006957|GOA/IPI|na//biological process|complement activation, classical pathway|IE	G-protein coupled receptor protein signaling pathway|complement activation, alternative pathway|complement activation, classical pathway|endopeptidase inhibitor activity|extracellular region|inflammatory response|receptor binding|signal transduction
3934453	Hs.99886	C4BPB	2.8	1680	1	0	1	0	0	5.59e-12	3.81e-08	1361	||C4BPB||C4b binding protein, beta chain||COMPLEMENT COMPONENT 4-BINDING PROTEIN, BETA CHAIN||Complement component 4 binding protein, beta||complement component 4 binding protein, beta chain isoform 2 precursor||complement component 4 binding protein, bet	Complement component 4 binding protein, beta	biological process|blood coagulation|TAS|GO:0007596|GOA/IPI|8325877//biological process|complement activation, classical pathway|IEA|GO:0006958|GOA/IPI|na//cellular component|extracellular region|NAS|GO:0005576|GOA/IPI|14718574//biological process|immune	blood coagulation|complement activation, classical pathway|extracellular region|immune response
2906244	Hs.519694	C5orf4	-2.4	986	1	1	1	0	1	7.23e-07	0.0363	2280	||C5orf4||Chromosome 5 open reading frame 4||	Chromosome 5 open reading frame 4	molecular function|catalytic activity|IEA|GO:0003824|GOA/IPI|na//biological process|metabolism|IEA|GO:0008152|GOA/IPI|na	catalytic activity|metabolism
3838106	Hs.519694	C5orf4	-2.7	1012	1	1	1	0	0	5.4e-05	0.0363	2546	||C5orf4||Chromosome 5 open reading frame 4||	Chromosome 5 open reading frame 4	molecular function|catalytic activity|IEA|GO:0003824|GOA/IPI|na//biological process|metabolism|IEA|GO:0008152|GOA/IPI|na	catalytic activity|metabolism
428791	Hs.391835	C8B	1.7	371	1	0	0	0	0	4.46e-05	9.29e-05	784	||C8B||C8 DEFICIENCY, TYPE II||Complement component 8, beta polypeptide||COMPLEMENT COMPONENT 8 DEFICIENCY, TYPE II||C8 BETA DEFICIENCY COMPLEMENT COMPONENT 8, BETA SUBUNIT||	Complement component 8, beta polypeptide	biological process|complement activation, alternative pathway|IEA|GO:0006957|GOA/IPI|na//biological process|complement activation, classical pathway|IEA|GO:0006958|GOA/IPI|na//biological process|cytolysis|IEA|GO:0019835|GOA/IPI|na//cellular component|extr	complement activation, alternative pathway|complement activation, classical pathway|cytolysis|extracellular space|immune response|integral to membrane|membrane|membrane attack complex|response to pathogenic bacteria
3959055	Hs.495229	C9orf74	-1.7	2062	1	0	0	0	0	2.73e-05	4.34e-05	2389	||C9orf74||Chromosome 9 open reading frame 74||	Chromosome 9 open reading frame 74
4303927	Hs.323445	C9orf75	-1.9	3950	1	0	1	0	0	7.5e-05	0.0641	3500	||C9orf75||Chromosome 9 open reading frame 75||	Chromosome 9 open reading frame 75
3626141	Hs.434213	C9orf89	-2.3	1942	1	0	1	0	0	2.86e-14	0.000102	2514	||C9orf89||Chromosome 9 open reading frame 89||	Chromosome 9 open reading frame 89
3357439	Hs.210995	CA12	-1.5	4056	0	0	1	0	0	2.01e-07	0.000293	5695	||CA12||FLJ20151||4.2.1.1||CAXII||HsT18816||CA XII||carbonic dehydratase||carbonic anhydrase XII||carbonic anhydrase XII isoform 1 precursor||carbonic anhydrase XII isoform 2 precursor||	Carbonic anhydrase XII	molecular function|carbonate dehydratase activity|TAS|GO:0004089|GOA/IPI|9636197//cellular component|integral to membrane|TAS|GO:0016021|GOA/IPI|9636197//molecular function|lyase activity|IEA|GO:0016829|GOA/IPI|na//biological process|one-carbon compound m	carbonate dehydratase activity|integral to membrane|lyase activity|one-carbon compound metabolism|zinc ion binding
489245	Hs.370581	CAP1	1.7	1144	1	0	0	0	0	0.000202	0.000202	7822	||CAP1||CAP, adenylate cyclase-associated protein 1 (yeast)||	CAP, adenylate cyclase-associated protein 1 (yeast)	biological process|adenylate cyclase activation|TAS|GO:0007190|GOA/IPI|7962207//biological process|establishment and/or maintenance of cell polarity|TAS|GO:0007163|GOA/IPI|1406678//cellular component|membrane|IEA|GO:0016020|GOA/IPI|na//biological process|	adenylate cyclase activation|establishment and/or maintenance of cell polarity|membrane|signal transduction
4301394	Hs.515371	CAPNS1	-1.5	14433	0	0	1	0	0	1.51e-06	1.13e-05	13299	||3.4.22.17||CAPN4||CDPS||CAPNS1||CALPAIN4||CANPS||calpain, small polypeptide||calcium-activated neutral proteinase||calcium-dependent protease, small subunit||Calpain, small subunit 1||calpain 4, small subunit (30K)||	Calpain, small subunit 1	molecular function|calcium ion binding|IEA|GO:0005509|GOA/IPI|na//molecular function|calpain activity|TAS|GO:0004198|GOA/IPI|8702541//biological process|positive regulation of cell proliferation|TAS|GO:0008284|GOA/IPI|8702541	calcium ion binding|calpain activity|positive regulation of cell proliferation
486506	Hs.2490	CASP1	1.9	714	0	1	0	0	0	6.93e-06	6.93e-06	2879	||CASP1||P45||3.4.22.36||IL1BC||ICE||IL1B-convertase||interleukin 1-beta convertase||caspase 1 isoform delta||interleukin 1-B converting enzyme||caspase 1 isoform epsilon||caspase 1 isoform beta precursor||caspase 1 isoform gamma precursor||caspase 1 isof	Caspase 1, apoptosis-related cysteine protease (interleukin 1, beta, convertase)	molecular function|caspase activator activity|TAS|GO:0008656|GOA/IPI|10799503//molecular function|caspase activity|TAS|GO:0030693|GOA/IPI|10353249//molecular function|cysteine-type peptidase activity|IEA|GO:0008234|GOA/IPI|na//cellular component|intracell	caspase activator activity|caspase activity|cysteine-type peptidase activity|intracellular|positive regulation of I-kappaB kinase/NF-kappaB cascade|protein binding|proteolysis and peptidolysis|regulation of apoptosis|signal transducer activity|signal tran
3608784	Hs.533013	CBS	1.6	632	1	0	1	0	0	2.58e-07	0.05	1320	||4.2.1.22||CBS||beta-thionase||Cystathionine-beta-synthase||HIP4||HOMOCYSTINURIA, PYRIDOXINE-RESPONSIVE||serine sulfhydrase||methylcysteine synthase||CYSTATHIONINE BETA-SYNTHASE DEFICIENCY||CBS DEFICIENCY CYSTATHIONINE BETA-SYNTHASE||	Cystathionine-beta-synthase	biological process|amino acid biosynthesis|IEA|GO:0008652|GOA/IPI|na//molecular function|cystathionine beta-synthase activity|TAS|GO:0004122|GOA/IPI|9590298//biological process|cysteine biosynthesis from serine|IEA|GO:0006535|GOA/IPI|na//biological proces	amino acid biosynthesis|cystathionine beta-synthase activity|cysteine biosynthesis from serine|cysteine biosynthesis via cystathione|cytoplasm|lyase activity|metabolism
3028099	Hs.533013	CBS	2.1	732	1	0	0	0	0	1.03e-07	4.96e-07	2262	||4.2.1.22||CBS||beta-thionase||Cystathionine-beta-synthase||HIP4||HOMOCYSTINURIA, PYRIDOXINE-RESPONSIVE||serine sulfhydrase||methylcysteine synthase||CYSTATHIONINE BETA-SYNTHASE DEFICIENCY||CBS DEFICIENCY CYSTATHIONINE BETA-SYNTHASE||	Cystathionine-beta-synthase	biological process|amino acid biosynthesis|IEA|GO:0008652|GOA/IPI|na//molecular function|cystathionine beta-synthase activity|TAS|GO:0004122|GOA/IPI|9590298//biological process|cysteine biosynthesis from serine|IEA|GO:0006535|GOA/IPI|na//biological proces	amino acid biosynthesis|cystathionine beta-synthase activity|cysteine biosynthesis from serine|cysteine biosynthesis via cystathione|cytoplasm|lyase activity|metabolism
2820694	Hs.533013	CBS	3.1	2418	1	0	1	0	0	1.28e-11	0.05	3703	||4.2.1.22||CBS||beta-thionase||Cystathionine-beta-synthase||HIP4||HOMOCYSTINURIA, PYRIDOXINE-RESPONSIVE||serine sulfhydrase||methylcysteine synthase||CYSTATHIONINE BETA-SYNTHASE DEFICIENCY||CBS DEFICIENCY CYSTATHIONINE BETA-SYNTHASE||	Cystathionine-beta-synthase	biological process|amino acid biosynthesis|IEA|GO:0008652|GOA/IPI|na//molecular function|cystathionine beta-synthase activity|TAS|GO:0004122|GOA/IPI|9590298//biological process|cysteine biosynthesis from serine|IEA|GO:0006535|GOA/IPI|na//biological proces	amino acid biosynthesis|cystathionine beta-synthase activity|cysteine biosynthesis from serine|cysteine biosynthesis via cystathione|cytoplasm|lyase activity|metabolism
249688	Hs.376071	CCND2	-2.4	1470	1	0	0	0	0	4.45e-12	0.0714	1368	||KIAK0002||CCND2||MGC102758||cyclin D2||G1/S-specific cyclin D2||	Cyclin D2	biological process|cytokinesis|IEA|GO:0000910|GOA/IPI|na//cellular component|nucleus|IEA|GO:0005634|GOA/IPI|na//biological process|regulation of cell cycle|NAS|GO:0000074|GOA/IPI|1386335	cytokinesis|nucleus|regulation of cell cycle
3997513	Hs.408658	CCNE2	-11.1	406	1	1	1	0	0	0	0.0641	1938	||||CCNE2||Cyclin E2||	Cyclin E2	biological process|cell cycle checkpoint|TAS|GO:0000075|GOA/IPI|9858585//biological process|cytokinesis|IEA|GO:0000910|GOA/IPI|na//cellular component|nucleus|IEA|GO:0005634|GOA/IPI|na//biological process|regulation of cell cycle|IEA|GO:0000074|GOA/IPI|na/	cell cycle checkpoint|cytokinesis|nucleus|regulation of cell cycle|regulation of cyclin dependent protein kinase activity
4309086	Hs.479214	CD38	1.4	372	0	0	1	0	0	7.04e-05	7.04e-05	2250	||CD38||T10||3.2.2.5||CD38 antigen (p45)||ADP-ribosyl cyclase/cyclic ADP-ribose hydrolase||ECTO-NICOTINAMIDE ADENINE DINUCLEOTIDE GLYCOHYDROLASE||	CD38 antigen (p45)	molecular function|NAD+ nucleosidase activity|IEA|GO:0003953|GOA/IPI|na//biological process|generation of precursor metabolites and energy|NR|GO:0006091|GOA/IPI|na//molecular function|hydrolase activity|IEA|GO:0016787|GOA/IPI|na//biological process|induct	NAD+ nucleosidase activity|generation of precursor metabolites and energy|hydrolase activity|induction of apoptosis by extracellular signals|integral to membrane|membrane fraction|plasma membrane|receptor activity|signal transduction
213502	Hs.443057	CD53	-1.8	157	1	0	1	0	0	2.82e-11	8.29e-05	290	||TSPAN25||OTTHUMP00000059505||CD53||CD53 antigen||transmembrane glycoprotein||CD53 glycoprotein||cell surface antigen||CD53 tetraspan antigen||leukocyte surface antigen CD53||antigen MOX44 identified by monoclonal antibody MRC-OX44||	CD53 antigen	biological process|antimicrobial humoral response (sensu Vertebrata)|NR|GO:0019735|GOA/IPI|na//cellular component|integral to plasma membrane|NR|GO:0005887|GOA/IPI|na//cellular component|plasma membrane|TAS|GO:0005886|GOA/IPI|8436422,8452817//biological p	antimicrobial humoral response (sensu Vertebrata)|integral to plasma membrane|plasma membrane|signal transduction
2959588	Hs.524947	CDC20	1.7	4589	1	0	0	1	0	0.00978	0.00978	4217	||CDC20||bA276H19.3||p55CDC||cell division cycle 20, S.cerevisiae homolog||CELL DIVISION CYCLE 20, S. CEREVISIAE, HOMOLOG OF||CDC20 cell division cycle 20 homolog (S. cerevisiae)||CDC20 (cell division cycle 20, S. cerevisiae, homolog)||	CDC20 cell division cycle 20 homolog (S. cerevisiae)	biological process|cytokinesis|IEA|GO:0000910|GOA/IPI|na//biological process|mitosis|IEA|GO:0007067|GOA/IPI|na//biological process|regulation of cell cycle|TAS|GO:0000074|GOA/IPI|7513050//cellular component|spindle|TAS|GO:0005819|GOA/IPI|7513050//biologic	cytokinesis|mitosis|regulation of cell cycle|spindle|ubiquitin cycle|ubiquitin-dependent protein catabolism
3946493	Hs.474217	CDC45L	1.8	2699	1	0	1	0	0	0.00786	0.00978	2304	||CDC45L2||CDC45L||CDC45 cell division cycle 45-like (S. cerevisiae)||CELL DIVISION CYCLE 45, S. CEREVISIAE, HOMOLOG-LIKE||	CDC45 cell division cycle 45-like (S. cerevisiae)	biological process|DNA replication|IEA|GO:0006260|GOA/IPI|na//biological process|DNA replication checkpoint|TAS|GO:0000076|GOA/IPI|9660782//biological process|DNA replication initiation|TAS|GO:0006270|GOA/IPI|9660782//cellular component|nucleus|TAS|GO:000	DNA replication|DNA replication checkpoint|DNA replication initiation|nucleus|regulation of cell cycle
3138951	Hs.524216	CDCA3	1.3	581	0	0	1	0	0	0.000369	0.000369	724	||TOME1||CDCA3||TRIGGER OF MITOTIC ENTRY 1||Cell division cycle associated 3||	Cell division cycle associated 3	biological process|biological process unknown|ND|GO:0000004|GOA/IPI|na//cellular component|cellular component unknown|ND|GO:0008372|GOA/IPI|na//molecular function|molecular function unknown|ND|GO:0005554|GOA/IPI|na	biological process unknown|cellular component unknown|molecular function unknown
3938081	Hs.434886	CDCA5	1.8	4190	1	0	1	0	0	1.06e-05	0.00978	3178	||CDCA5||SORORIN||Cell division cycle associated 5||CELL DIVISION CYCLE-ASSOCIATED PROTEIN 5||	Cell division cycle associated 5	biological process|cytokinesis|IEA|GO:0000910|GOA/IPI|na	cytokinesis
366141	Hs.184298	CDK7	2.1	695	0	0	1	0	0	3.12e-12	3.12e-12	1348	||2.7.1.-||p39MO15||CDKN7||CDK7||CAK1||serine/threonine kinase stk1||39 KDa protein kinase||serine/threonine protein kinase 1||serine/threonine protein kinase MO15||kinase subunit of CAK||MO15, XENOPUS, HOMOLOG OF||cell division protein kinase 7||cyclin-d	Cyclin-dependent kinase 7 (MO15 homolog, Xenopus laevis, cdk-activating kinase)	molecular function|ATP binding|IEA|GO:0005524|GOA/IPI|na//biological process|DNA repair|IEA|GO:0006281|GOA/IPI|na//biological process|cell proliferation|TAS|GO:0008283|GOA/IPI|7533895//molecular function|cyclin-dependent protein kinase activity|TAS|GO:000	ATP binding|DNA repair|cell proliferation|cyclin-dependent protein kinase activity|cytokinesis|nucleus|protein amino acid phosphorylation|regulation of cyclin dependent protein kinase activity|regulation of transcription, DNA-dependent|transcription|trans
2821049	Hs.370771	CDKN1A	-1.9	5708	1	0	1	0	0	3.33e-06	0.000189	5844	||SDI1||WAF1||CDKN1A||MDA-6||p21CIP1||CAP20||CDK-interaction protein 1||DNA synthesis inhibitor||CDK-INTERACTING PROTEIN 1||wild-type p53-activated fragment 1||WILDTYPE p53-ACTIVATED FRAGMENT 1||melanoma differentiation associated protein 6||cyclin-depend	Cyclin-dependent kinase inhibitor 1A (p21, Cip1)	biological process|cell cycle arrest|IEA|GO:0007050|GOA/IPI|9822382//biological process|cell cycle arrest|TAS|GO:0007050|GOA/IPI|9822382//molecular function|cyclin-dependent protein kinase inhibitor activity|IEA|GO:0004861|GOA/IPI|8242751//molecular funct	cell cycle arrest|cell cycle arrest|cyclin-dependent protein kinase inhibitor activity|cyclin-dependent protein kinase inhibitor activity|induction of apoptosis by intracellular signals|kinase activity|negative regulation of cell proliferation|nucleus|nuc
2822909	Hs.370771	CDKN1A	-1.4	5233	0	0	1	0	0	0.000118	0.000118	6811	||SDI1||WAF1||CDKN1A||MDA-6||p21CIP1||CAP20||CDK-interaction protein 1||DNA synthesis inhibitor||CDK-INTERACTING PROTEIN 1||wild-type p53-activated fragment 1||WILDTYPE p53-ACTIVATED FRAGMENT 1||melanoma differentiation associated protein 6||cyclin-depend	Cyclin-dependent kinase inhibitor 1A (p21, Cip1)	biological process|cell cycle arrest|IEA|GO:0007050|GOA/IPI|9822382//biological process|cell cycle arrest|TAS|GO:0007050|GOA/IPI|9822382//molecular function|cyclin-dependent protein kinase inhibitor activity|IEA|GO:0004861|GOA/IPI|8242751//molecular funct	cell cycle arrest|cell cycle arrest|cyclin-dependent protein kinase inhibitor activity|cyclin-dependent protein kinase inhibitor activity|induction of apoptosis by intracellular signals|kinase activity|negative regulation of cell proliferation|nucleus|nuc
259952	Hs.106070	CDKN1C	-1.8	683	1	0	1	0	0	7.23e-07	4.43e-05	1688	||WBS||p57(KIP2)||BWCR||CDKN1C||BWS||Beckwith-Wiedemann syndrome||cyclin-dependent kinase inhibitor 1C (p57, Kip2)||	Cyclin-dependent kinase inhibitor 1C (p57, Kip2)	biological process|G1 phase of mitotic cell cycle|TAS|GO:0000080|GOA/IPI|7729684//biological process|cell cycle|IEA|GO:0007049|GOA/IPI|na//biological process|cell cycle arrest|TAS|GO:0007050|GOA/IPI|7729684//molecular function|cyclin-dependent protein kin	G1 phase of mitotic cell cycle|cell cycle|cell cycle arrest|cyclin-dependent protein kinase inhibitor activity|negative regulation of cell cycle|negative regulation of cell proliferation|nucleus|regulation of cyclin dependent protein kinase activity
360750	Hs.435051	CDKN2D	1.7	4526	1	0	0	0	0	3.46e-06	6.76e-06	5951	||CDKN2D||p19-INK4D||p19(INK4D)||CDK inhibitor p19INK4d||inhibitor of cyclin-dependent kinase 4d||cyclin-dependent kinase 4 inhibitor D p19||cell cycle inhibitor, Nur77 associating protein||cyclin-dependent kinase inhibitor 2D (p19, inhibits CDK4)||	Cyclin-dependent kinase inhibitor 2D (p19, inhibits CDK4)	biological process|cell cycle|IEA|GO:0007049|GOA/IPI|na//biological process|cell cycle arrest|TAS|GO:0007050|GOA/IPI|7739547//molecular function|cyclin-dependent protein kinase inhibitor activity|TAS|GO:0004861|GOA/IPI|7739547//cellular component|cytoplas	cell cycle|cell cycle arrest|cyclin-dependent protein kinase inhibitor activity|cytoplasm|negative regulation of cell cycle|negative regulation of cell proliferation|nucleus|regulation of cyclin dependent protein kinase activity
501384	Hs.517106	CEBPB	1.5	222	0	0	1	0	0	8.01e-05	8.04e-05	2012	||TCF5||LAP||MGC32080||NF-IL6||C/EBP-beta||CEBPB||IL6DBP||CRP2||LIVER ACTIVATOR PROTEIN||transcription factor 5||CCAAT/ENHANCER-BINDING PROTEIN, BETA||liver-enriched transcriptional activator protein||CCAAT/enhancer binding protein beta||interleukin 6-dep	CCAAT/enhancer binding protein (C/EBP), beta	biological process|acute-phase response|TAS|GO:0006953|GOA/IPI|2112087//biological process|inflammatory response|TAS|GO:0006954|GOA/IPI|2112087//cellular component|nucleus|TAS|GO:0005634|GOA/IPI|10821850//biological process|regulation of transcription, DN	acute-phase response|inflammatory response|nucleus|regulation of transcription, DNA-dependent|transcription|transcription factor activity|transcription from RNA polymerase II promoter
3678742	Hs.495230	CEECAM1	-2.5	1603	0	1	1	0	0	2.79e-09	0.0131	1764	||CEECAM1||Cerebral endothelial cell adhesion molecule 1||	Cerebral endothelial cell adhesion molecule 1	biological process|cell motility|TAS|GO:0006928|GOA/IPI|10608765//cellular component|integral to membrane|NR|GO:0016021|GOA/IPI|na//biological process|leukocyte adhesion|TAS|GO:0007159|GOA/IPI|10608765//biological process|lipopolysaccharide biosynthesis|I	cell motility|integral to membrane|leukocyte adhesion|lipopolysaccharide biosynthesis|membrane fraction|plasma membrane
3028074	Hs.533828	CENPJ	1.9	1346	1	0	0	1	0	0.00978	0.00978	1258	||CENPJ||CPAP||CENTROSOMAL P4.1-ASSOCIATED PROTEIN||CENTROMERIC PROTEIN J||centromere protein J||	Centromere protein J	cellular component|cytoskeleton|IEA|GO:0005856|GOA/IPI|na//cellular component|gamma-tubulin small complex|NAS|GO:0008275|GOA/IPI|11003675//biological process|microtubule nucleation|TAS|GO:0007020|GOA/IPI|11003675//molecular function|molecular function unk	cytoskeleton|gamma-tubulin small complex|microtubule nucleation|molecular function unknown
4299202	Hs.25277	CENTD3	-1.3	1009	0	0	1	0	0	6.54e-05	8.74e-05	1243	||CENTD3||ARAP3||CENTAURIN, DELTA-3||Centaurin, delta 3||ARF-GAP, RHO-GAP, ANKYRIN REPEAT, AND PLECKSTRIN HOMOLOGY DOMAINS-CONTAINING PROTEIN 3||	Centaurin, delta 3	biological process|regulation of GTPase activity|IEA|GO:0043087|GOA/IPI|na//biological process|signal transduction|IEA|GO:0007165|GOA/IPI|na	regulation of GTPase activity|signal transduction
3530606	Hs.24529	CHEK1	1.6	1901	1	0	1	1	0	1.66e-05	3.89e-05	1748	||CHEK1||CELL CYCLE CHECKPOINT KINASE||CHK1 (checkpoint, S.pombe) homolog||CHK1 checkpoint homolog (S. pombe)||Checkpoint, S. pombe, homolog of, 1||	CHK1 checkpoint homolog (S. pombe)	molecular function|ATP binding|IEA|GO:0005524|GOA/IPI|na//biological process|DNA damage checkpoint|TAS|GO:0000077|GOA/IPI|9278511//biological process|cell cycle|IEA|GO:0007049|GOA/IPI|na//cellular component|condensed nuclear chromosome|TAS|GO:0000794|GOA/	ATP binding|DNA damage checkpoint|cell cycle|condensed nuclear chromosome|gametogenesis|meiotic recombination|negative regulation of cell proliferation|nucleus|protein amino acid phosphorylation|protein serine/threonine kinase activity|regulation of cycli
3532866	Hs.291363	CHEK2	1.4	2624	0	0	1	1	0	2.72e-05	3.77e-05	1848	||CHEK2||HBCC, SUSCEPTIBILITY TO||CHK2 checkpoint homolog (S. pombe)||RAD53, S. CEREVISIAE, HOMOLOG OF||CHECKPOINT KINASE 2, S. POMBE, HOMOLOG OF||CDS1, S. POMBE, HOMOLOG OF BREAST AND COLORECTAL CANCER, SUSCEPTIBILITY TO||	CHK2 checkpoint homolog (S. pombe)	molecular function|ATP binding|IEA|GO:0005524|GOA/IPI|na//biological process|DNA damage checkpoint|TAS|GO:0000077|GOA/IPI|9889122,10617473//biological process|cell cycle|IEA|GO:0007049|GOA/IPI|na//molecular function|kinase activity|IEA|GO:0016301|GOA/IPI|	ATP binding|DNA damage checkpoint|cell cycle|kinase activity|nucleus|nucleus|protein amino acid phosphorylation|protein serine/threonine kinase activity|protein serine/threonine kinase activity|protein-tyrosine kinase activity|response to DNA damage stimu
3509603	Hs.150793	CHGA	1.8	604	1	0	1	0	0	1.98e-05	5.96e-05	3526	||CHROMOSTATIN||PSP||CHGA||CGA||PANCREASTATIN||SECRETORY PROTEIN I PARATHYROID SECRETORY PROTEIN||chromogranin A (parathyroid secretory protein 1)||	Chromogranin A (parathyroid secretory protein 1)	molecular function|calcium ion binding|IEA|GO:0005509|GOA/IPI|na//cellular component|extracellular space|NR|GO:0005615|GOA/IPI|na//biological process|regulation of blood pressure|TAS|GO:0008217|GOA/IPI|8406464//cellular component|synaptic vesicle|NR|GO:00	calcium ion binding|extracellular space|regulation of blood pressure|synaptic vesicle
2820258	Hs.516874	CHGB	-1.4	446	0	0	1	0	0	0.0001	0.0001	1410	||SCG1||CHGB||SECRETOGRANIN I||secretogranin B||chromogranin B precursor||chromogranin B (secretogranin 1)||	Chromogranin B (secretogranin 1)	cellular component|extracellular space|NR|GO:0005615|GOA/IPI|na//molecular function|hormone activity|TAS|GO:0005179|GOA/IPI|3608978	extracellular space|hormone activity
3928338	Hs.551551	CHMP1.5	1.4	862	0	0	1	0	0	2.49e-05	2.84e-05	2436	||CHMP1B||C18ORF2||CHMP1.5||chromatin modifying protein 1B||CHROMOSOME 18 OPEN READING FRAME 2||	Chromatin modifying protein 1B	molecular function|molecular function unknown|IEA|GO:0005554|GOA/IPI|na	molecular function unknown
4135106	Hs.173724	CKB	3.8	8960	1	0	0	0	0	0	0	15299	||CKB||B-CK||2.7.3.2||CKBB||creatine kinase-B||creatine kinase B-chain||brain creatine kinase||Creatine kinase, brain||CREATINE KINASE, BRAIN TYPE||	Creatine kinase, brain	molecular function|creatine kinase activity|TAS|GO:0004111|GOA/IPI|3034271//cellular component|cytoplasm|NR|GO:0005737|GOA/IPI|na	creatine kinase activity|cytoplasm
3503057	Hs.173724	CKB	3.1	3632	1	0	0	1	0	1.78e-15	1.78e-15	9866	||CKB||B-CK||2.7.3.2||CKBB||creatine kinase-B||creatine kinase B-chain||brain creatine kinase||Creatine kinase, brain||CREATINE KINASE, BRAIN TYPE||	Creatine kinase, brain	molecular function|creatine kinase activity|TAS|GO:0004111|GOA/IPI|3034271//cellular component|cytoplasm|NR|GO:0005737|GOA/IPI|na	creatine kinase activity|cytoplasm
4122584	Hs.438824	CKIP-1	-1.6	889	0	0	1	0	0	7.67e-05	0.00786	2624	||CKIP1||CKIP-1||CK2-INTERACTING PROTEIN 1||CASEIN KINASE II-INTERACTING PROTEIN 1||CK2 interacting protein 1; HQ0024c protein||	CK2 interacting protein 1; HQ0024c protein
427923	Hs.374378	CKS1B	-1.4	724	0	0	1	1	0	9.03e-05	0.000138	1895	||PNAS-16||PNAS-18||ckshs1||CKS1B||PNAS-143||CDC2-associated protein CKS1||CDC28 protein kinase 1B||NB4 apoptosis/differentiation related protein||cell division control protein CKS1||CDC28 protein kinase regulatory subunit 1B||	CDC28 protein kinase regulatory subunit 1B	biological process|cell cycle|IEA|GO:0007049|GOA/IPI|na//molecular function|cyclin-dependent protein kinase activity|IEA|GO:0004693|GOA/IPI|na//biological process|cytokinesis|IEA|GO:0000910|GOA/IPI|na	cell cycle|cyclin-dependent protein kinase activity|cytokinesis
4246806	Hs.534377	CLDN10	-1.7	2022	1	0	1	0	0	4.91e-10	0.000272	1148	||||CLDN10||Claudin 10||	Claudin 10	biological process|calcium-independent cell-cell adhesion|ISS|GO:0016338|GOA/IPI|na//biological process|cell adhesion|TAS|GO:0007155|GOA/IPI|10508613//cellular component|integral to membrane|IEA|GO:0016021|GOA/IPI|na//cellular component|integral to plasma	calcium-independent cell-cell adhesion|cell adhesion|integral to membrane|integral to plasma membrane|membrane|protein self binding|structural molecule activity|tight junction|tight junction
4130487	Hs.158529	CLSTN2	-1.4	375	0	0	1	0	0	0.000237	0.000241	1209	||CLSTN2||Calsyntenin 2||	Calsyntenin 2	molecular function|calcium ion binding|IEA|GO:0005509|GOA/IPI|na//biological process|cell adhesion|IEA|GO:0007155|GOA/IPI|na//biological process|homophilic cell adhesion|IEA|GO:0007156|GOA/IPI|na//cellular component|integral to membrane|IEA|GO:0016021|GOA	calcium ion binding|cell adhesion|homophilic cell adhesion|integral to membrane|membrane|protein binding
4308662	Hs.500903	CNNM2	-2.1	6427	1	0	0	0	0	0.000125	0.000244	2421	||CNNM2||ACDP2||cyclin M2||ANCIENT CONSERVED DOMAIN PROTEIN 2||	Cyclin M2	biological process|fatty acid biosynthesis|IEA|GO:0006633|GOA/IPI|na	fatty acid biosynthesis
4135422	Hs.129966	CNTFR	-1.6	6931	1	0	1	0	0	2.2e-05	9.12e-05	6635	||MGC1774||CNTFR||CNTFR alpha||Ciliary neurotrophic factor receptor||ciliary neurotrophic factor receptor preproprotein||ciliary neurotrophic factor receptor alpha precursor||	Ciliary neurotrophic factor receptor	molecular function|ciliary neurotrophic factor receptor activity|TAS|GO:0004897|GOA/IPI|7585948//molecular function|cytokine binding|IPI|GO:0019955|GOA/IPI|15272019//cellular component|extrinsic to membrane|TAS|GO:0019898|GOA/IPI|1648265//biological proce	ciliary neurotrophic factor receptor activity|cytokine binding|extrinsic to membrane|neurogenesis|receptor activity|signal transduction
287205	Hs.523446	COL11A1	-1.8	1216	0	1	1	0	1	1.01e-08	0.0131	956	||COL11A1||STL2||COLL6||CO11A1||collagen XI, alpha-1 polypeptide||COLLAGEN, TYPE XI, ALPHA-1||collagen, type XI, alpha 1||alpha 1 type XI collagen isoform C preproprotein||alpha 1 type XI collagen isoform A preproprotein||alpha 1 type XI collagen isoform	Collagen, type XI, alpha 1	biological process|cartilage condensation|TAS|GO:0001502|GOA/IPI|3182841//biological process|cell adhesion|IEA|GO:0007155|GOA/IPI|na//biological process|cell-cell adhesion|NAS|GO:0016337|GOA/IPI|10486316//cellular component|collagen|IEA|GO:0005581|GOA/IPI	cartilage condensation|cell adhesion|cell-cell adhesion|collagen|collagen type XI|cytoplasm|extracellular matrix organization and biogenesis|extracellular matrix structural constituent|extracellular matrix structural constituent|perception of sound|phosph
3688634	Hs.117938	COL17A1	-1.9	1274	0	0	1	0	0	3.82e-05	0.000163	1786	||LAD-1||BPAG2||KIAA0204||COL17A1||collagen XVII, alpha-1 polypeptide||COLLAGEN, TYPE XVII, ALPHA-1||alpha 1 type XVII collagen||bullous pemphigoid antigen 2 (180kD)||collagen, type XVII, alpha 1||epidermolysis bullosa, junctional, localisata variant, inc	Collagen, type XVII, alpha 1	biological process|cell-matrix adhesion|TAS|GO:0007160|GOA/IPI|9012408//cellular component|cytoplasm|IEA|GO:0005737|GOA/IPI|na//biological process|electron transport|IEA|GO:0006118|GOA/IPI|na//biological process|epidermis development|TAS|GO:0008544|GOA/IP	cell-matrix adhesion|cytoplasm|electron transport|epidermis development|extracellular matrix (sensu Metazoa)|integral to plasma membrane|intercellular junction|phosphate transport|structural molecule activity
3010564	Hs.408182	COL2A1	-1.9	481	1	0	1	0	1	1.73e-07	8.65e-05	588	||SEDC||COL2A1||chondrocalcin, included||COL11A3, formerly||cartilage collagen||collagen II, alpha-1 polypeptide||COLLAGEN OF CARTILAGE CHONDROCALCIN||COLLAGEN, TYPE II, ALPHA-1||VITREORETINOPATHY WITH PHALANGEAL EPIPHYSEAL DYSPLASIA||alpha 1 type II coll	Collagen, type II, alpha 1 (primary osteoarthritis, spondyloepiphyseal dysplasia, congenital)	biological process|cell adhesion|IEA|GO:0007155|GOA/IPI|na//cellular component|collagen|NR|GO:0005581|GOA/IPI|na//cellular component|collagen|IEA|GO:0005581|GOA/IPI|na//cellular component|collagen type I|NR|GO:0005584|GOA/IPI|na//cellular component|collag	cell adhesion|collagen|collagen|collagen type I|collagen type II|cytoplasm|extracellular matrix structural constituent|perception of sound|phosphate transport|protein binding|skeletal development|structural molecule activity
3507072	Hs.508716	COL4A2	-1.6	5813	0	0	1	0	1	0.00786	0.00786	5686	||COL4A2||FLJ22259||canstatin||COLLAGEN, TYPE IV, ALPHA-2||collagen, type IV, alpha 2||COLLAGEN OF BASEMENT MEMBRANE, ALPHA-2 CHAIN||alpha 2 type IV collagen preproprotein||	Collagen, type IV, alpha 2	cellular component|basement membrane|IEA|GO:0005604|GOA/IPI|na//biological process|cell adhesion|IEA|GO:0007155|GOA/IPI|na//cellular component|collagen|IEA|GO:0005581|GOA/IPI|na//cellular component|collagen type IV|TAS|GO:0005587|GOA/IPI|2846280,3345760//	basement membrane|cell adhesion|collagen|collagen type IV|cytoplasm|extracellular matrix organization and biogenesis|extracellular matrix structural constituent|extracellular matrix structural constituent|phosphate transport|protein binding
3506644	Hs.474053	COL6A1	-2.6	4268	1	1	1	0	1	4.43e-12	0.0363	5849	||OPLL||COL6A1||COLLAGEN, INTIMAL||SHORT-CHAIN COLLAGEN||COLLAGEN, TYPE VI, ALPHA-1||collagen VI, alpha-1 polypeptide||collagen, type VI, alpha 1||alpha 1 (VI) chain (61 AA)||collagen, type VI, alpha 1 precursor||	Collagen, type VI, alpha 1	biological process|cell adhesion|NAS|GO:0007155|GOA/IPI|na//cellular component|collagen|IEA|GO:0005581|GOA/IPI|na//cellular component|collagen type VI|NAS|GO:0005589|GOA/IPI|2551668//cellular component|cytoplasm|IEA|GO:0005737|GOA/IPI|na//molecular functi	cell adhesion|collagen|collagen type VI|cytoplasm|extracellular matrix structural constituent|phosphate transport|protein binding
3347413	Hs.420269	COL6A2	-4.3	3906	1	0	1	0	1	1.37e-11	0.0131	6304	||COL6A2||DKFZp586E1322||PP3610||COLLAGEN, TYPE VI, ALPHA-2||collagen VI, alpha-2 polypeptide||collagen, type VI, alpha 2||alpha 2 type VI collagen isoform 2C2 precursor||alpha 2 type VI collagen isoform 2C2a precursor||human mRNA for collagen VI alpha-2	Collagen, type VI, alpha 2	biological process|cell-cell adhesion|NAS|GO:0016337|GOA/IPI|na//cellular component|collagen|IEA|GO:0005581|GOA/IPI|na//cellular component|cytoplasm|IEA|GO:0005737|GOA/IPI|na//biological process|extracellular matrix organization and biogenesis|NAS|GO:0030	cell-cell adhesion|collagen|cytoplasm|extracellular matrix organization and biogenesis|extracellular matrix structural constituent|phosphate transport|protein binding, bridging
2906127	Hs.10326	COPE	2	2234	0	1	0	0	0	1.69e-06	1.69e-06	2604	||COPE||EPSILON COAT PROTEIN||Coatomer protein complex, subunit epsilon||	Coatomer protein complex, subunit epsilon	cellular component|COPI vesicle coat|ISS|GO:0030126|GOA/IPI|na//cellular component|Golgi apparatus|IEA|GO:0005794|GOA/IPI|na//molecular function|binding|IEA|GO:0005488|GOA/IPI|na//cellular component|cytoplasm|IEA|GO:0005737|GOA/IPI|na//biological process|	COPI vesicle coat|Golgi apparatus|binding|cytoplasm|intra-Golgi transport|intracellular protein transport|membrane|protein transporter activity|retrograde transport, Golgi to ER
3138979	Hs.433419	COX4I1	1.5	1316	0	0	1	0	0	1.29e-05	1.29e-05	1763	||MGC72016||COXIV||COX4I1||1.9.3.1||CYTOCHROME c OXIDASE, SUBUNIT IV, ISOFORM 1||cytochrome c oxidase subunit IV isoform 1||cytochrome c oxidase subunit IV isoform 1 precursor||	Cytochrome c oxidase subunit IV isoform 1	molecular function|cytochrome-c oxidase activity|TAS|GO:0004129|GOA/IPI|2157630//biological process|electron transport|IEA|GO:0006118|GOA/IPI|na//cellular component|inner membrane|IEA|GO:0019866|GOA/IPI|na//cellular component|mitochondrion|IEA|GO:0005739|	cytochrome-c oxidase activity|electron transport|inner membrane|mitochondrion|oxidoreductase activity
2821167	Hs.430075	COX7C	-1.5	4148	0	0	1	0	0	1.11e-05	0.000135	7327	||COX7C||1.9.3.1||cytochrome-c oxidase chain VIIc||CYTOCHROME c OXIDASE, SUBUNIT VIIc||cytochrome c oxidase subunit VIIc||cytochrome c oxidase subunit VIIc precursor||	Cytochrome c oxidase subunit VIIc	molecular function|cytochrome-c oxidase activity|IEA|GO:0004129|GOA/IPI|na//biological process|electron transport|IEA|GO:0006118|GOA/IPI|na//cellular component|inner membrane|IEA|GO:0019866|GOA/IPI|na//cellular component|integral to membrane|IEA|GO:001602	cytochrome-c oxidase activity|electron transport|inner membrane|integral to membrane|mitochondrion|oxidoreductase activity
700353	Hs.38533	CRADD	-1.6	243	1	0	0	0	0	1.17e-05	1.17e-05	749	||CRADD||RAIDD||RIP-ASSOCIATED ICH1/CED3-HOMOLOGOUS PROTEIN WITH DEATH DOMAIN||CASPASE AND RIP ADAPTOR WITH DEATH DOMAIN||CASP2 AND RIPK1 DOMAIN-CONTAINING ADAPTOR WITH DEATH DOMAIN||CASP2 and RIPK1 domain containing adaptor with death domain||	CASP2 and RIPK1 domain containing adaptor with death domain	biological process|induction of apoptosis via death domain receptors|TAS|GO:0008625|GOA/IPI|9044836//cellular component|intracellular|IEA|GO:0005622|GOA/IPI|na//molecular function|protein binding|TAS|GO:0005515|GOA/IPI|8985253//biological process|regulati	induction of apoptosis via death domain receptors|intracellular|protein binding|regulation of apoptosis|signal transduction
3631097	Hs.70327	CRIP1	-2.3	547	1	0	0	1	0	9.75e-07	9.75e-07	2152	||CRP1||CRHP||CRIP1||CYSTEINE-RICH HEART PROTEIN||Cysteine-rich protein 1 (intestinal)||CYSTEINE-RICH INTESTINAL PROTEIN 1||	Cysteine-rich protein 1 (intestinal)	biological process|antimicrobial humoral response (sensu Vertebrata)|TAS|GO:0019735|GOA/IPI|9126610//biological process|cell proliferation|TAS|GO:0008283|GOA/IPI|9126610//cellular component|cytoplasm|TAS|GO:0005737|GOA/IPI|9126610//molecular function|zinc	antimicrobial humoral response (sensu Vertebrata)|cell proliferation|cytoplasm|zinc ion binding
3354024	Hs.135270	CRMP1	-1.3	697	0	0	1	0	0	0.000203	0.000239	977	||DRP-1||DRP1||CRMP1||DPYSL1||dihydropyrimidinase-like 1||dihydropyrimidinase related protein-1||DIHYDROPYRIMIDINASE-RELATED PROTEIN 1||Collapsin response mediator protein 1||collapsin response mediator protein 1 isoform 2||collapsin response mediator pro	Collapsin response mediator protein 1	molecular function|dihydropyrimidinase activity|TAS|GO:0004157|GOA/IPI|8973361//molecular function|hydrolase activity|IEA|GO:0016787|GOA/IPI|na//biological process|neurogenesis|TAS|GO:0007399|GOA/IPI|8973361//biological process|nucleobase, nucleoside, nuc	dihydropyrimidinase activity|hydrolase activity|neurogenesis|nucleobase, nucleoside, nucleotide and nucleic acid metabolism
4273112	Hs.924	CRYM	1.6	677	0	0	1	0	0	0.000175	0.000215	620	||THBP||DFNA40||CRYM||Crystallin, mu||NADP-regulated thyroid-hormone binding protein||crystallin, mu isoform 1||crystallin, mu isoform 2||	Crystallin, mu	molecular function|ornithine cyclodeaminase activity|TAS|GO:0008473|GOA/IPI|1384048//biological process|visual perception|TAS|GO:0007601|GOA/IPI|1384048	ornithine cyclodeaminase activity|visual perception
345401	Hs.443681	CSPG2	-2.3	2232	1	1	1	0	1	1.91e-13	0.0131	2060	||DKFZp686K06110||CSPG2||Chondroitin sulfate proteoglycan 2 (versican)||CHONDROITIN SULFATE PROTEOGLYCAN CORE PROTEIN, CARTILAGE||	Chondroitin sulfate proteoglycan 2 (versican)	molecular function|calcium ion binding|IEA|GO:0005509|GOA/IPI|na//biological process|cell recognition|TAS|GO:0008037|GOA/IPI|2583089//biological process|development|TAS|GO:0007275|GOA/IPI|2583089//cellular component|extracellular matrix (sensu Metazoa)|TA	calcium ion binding|cell recognition|development|extracellular matrix (sensu Metazoa)|hyaluronic acid binding|sugar binding
2966961	Hs.108080	CSRP1	-1.7	4818	0	0	1	0	1	0.00786	0.00786	8913	||D1S181E||CSRP1||CYRP||CRP1||DKFZp686M148||LIM-domain protein||CYSTEINE-RICH PROTEIN 1||CYSTEINE- AND GLYCINE-RICH PROTEIN 1||Cysteine and glycine-rich protein 1||	Cysteine and glycine-rich protein 1	cellular component|nucleus|IEA|GO:0005634|GOA/IPI|na//molecular function|zinc ion binding|TAS|GO:0008270|GOA/IPI|1374386	nucleus|zinc ion binding
3844322	Hs.488051	CSRP2BP	-1.4	1807	0	0	1	0	0	8.65e-05	0.000131	2066	||CSRP2BP||CSRP2 binding protein||	CSRP2 binding protein	molecular function|LIM domain binding|NAS|GO:0030274|GOA/IPI|10924333//molecular function|N-acetyltransferase activity|IEA|GO:0008080|GOA/IPI|na//biological process|biological process unknown|ND|GO:0000004|GOA/IPI|na//cellular component|nucleus|IPI|GO:000	LIM domain binding|N-acetyltransferase activity|biological process unknown|nucleus
4298603	Hs.123114	CST1	-2.1	2881	0	1	1	0	0	2.2e-09	0.00786	3570	||CST1||cystatin SA-I||cystatin 1||cystatin SN||cystatin SN precursor||cysteine proteinase inhibitor, type 2 family||	Cystatin SN	molecular function|cysteine protease inhibitor activity|TAS|GO:0004869|GOA/IPI|3446578	cysteine protease inhibitor activity
4135788	Hs.154396	CT120	-5	454	0	0	1	0	0	0.0342	0.0342	1224	||CT120||FAM57A||family with sequence similarity 57, member A||	Family with sequence similarity 57, member A	cellular component|integral to membrane|IEA|GO:0016021|GOA/IPI|na	integral to membrane
3502121	Hs.531668	CX3CL1	-1.7	1088	1	0	0	0	0	1.1e-05	1.99e-05	1321	||NTT||CX3CL1||NEUROTACTIN||FRACTALKINE||NTN||SCYD1, FORMERLY||CHEMOKINE, CX3C MOTIF, LIGAND 1||chemokine (C-X3-C motif) ligand 1||SMALL INDUCIBLE CYTOKINE SUBFAMILY D, MEMBER 1, FORMERLY||	Chemokine (C-X3-C motif) ligand 1	biological process|cell adhesion|IEA|GO:0007155|GOA/IPI|na//cellular component|cell surface|IDA|GO:0009986|GOA/IPI|12714508//molecular function|chemokine activity|TAS|GO:0008009|GOA/IPI|12714508//biological process|cytokine and chemokine mediated signalin	cell adhesion|cell surface|chemokine activity|cytokine and chemokine mediated signaling pathway|extracellular region|immune cell chemotaxis|immune response|integral to membrane|leukocyte adhesive activation|membrane|positive regulation of calcium-independ
3503870	Hs.531668	CX3CL1	-1.9	1229	1	0	1	0	0	1.96e-08	2.24e-06	1260	||NTT||CX3CL1||NEUROTACTIN||FRACTALKINE||NTN||SCYD1, FORMERLY||CHEMOKINE, CX3C MOTIF, LIGAND 1||chemokine (C-X3-C motif) ligand 1||SMALL INDUCIBLE CYTOKINE SUBFAMILY D, MEMBER 1, FORMERLY||	Chemokine (C-X3-C motif) ligand 1	biological process|cell adhesion|IEA|GO:0007155|GOA/IPI|na//cellular component|cell surface|IDA|GO:0009986|GOA/IPI|12714508//molecular function|chemokine activity|TAS|GO:0008009|GOA/IPI|12714508//biological process|cytokine and chemokine mediated signalin	cell adhesion|cell surface|chemokine activity|cytokine and chemokine mediated signaling pathway|extracellular region|immune cell chemotaxis|immune response|integral to membrane|leukocyte adhesive activation|membrane|positive regulation of calcium-independ
3531511	Hs.504534	CXorf10	-1.4	485	0	0	1	0	0	0.000298	0.000298	672	||||CXorf10||Hypothetical gene supported by AK057608||	Hypothetical gene supported by AK057608
3050465	Hs.189119	CXXC5	-1.5	2010	1	0	1	0	0	5.83e-06	0.000168	2240	||CXXC5||CXXC finger 5||	CXXC finger 5	molecular function|DNA binding|IEA|GO:0003677|GOA/IPI|na//biological process|positive regulation of I-kappaB kinase/NF-kappaB cascade|IMP|GO:0043123|GOA/IPI|12761501//molecular function|signal transducer activity|IMP|GO:0004871|GOA/IPI|12761501//molecular	DNA binding|positive regulation of I-kappaB kinase/NF-kappaB cascade|signal transducer activity|zinc ion binding
2989185	Hs.519702	CYFIP2	-1.5	2789	1	0	1	0	0	2.94e-05	9.79e-05	2940	||CYFIP2||PIR121||p53-INDUCIBLE PROTEIN||CYTOPLASMIC FMRP-INTERACTING PROTEIN 2||cytoplasmic FMR1 interacting protein 2||	Cytoplasmic FMR1 interacting protein 2
486055	Hs.154654	CYP1B1	-4.2	338	0	1	1	0	0	0	0.0363	2151	||CP1B||GLC3A||CYP1B1||xenobiotic monooxygenase||microsomal monooxygenase||flavoprotein-linked monooxygenase||aryl hydrocarbon hydroxylase||CYTOCHROME P450, SUBFAMILY I, POLYPEPTIDE 1||cytochrome P450, family 1, subfamily B, polypeptide 1||cytochrome P450	Cytochrome P450, family 1, subfamily B, polypeptide 1	biological process|electron transport|IEA|GO:0006118|GOA/IPI|na//molecular function|electron transporter activity|TAS|GO:0005489|GOA/IPI|8910454//cellular component|endoplasmic reticulum|IEA|GO:0005783|GOA/IPI|na//biological process|eye morphogenesis (sen	electron transport|electron transporter activity|endoplasmic reticulum|eye morphogenesis (sensu Mammalia)|membrane|microsome|monooxygenase activity|oxygen binding|transport|unspecific monooxygenase activity|visual perception
429883	Hs.282871	CYP2C8	1.8	658	1	0	0	0	0	1.66e-05	3.99e-05	925	||CYP2C8||1.14.14.1||CPC8||flavoprotein-linked monooxygenase||microsomal monooxygenase||P450 MP-12/MP-20||xenobiotic monooxygenase||CYP2C8 RHABDOMYOLYSIS, CERIVASTATIN-INDUCED||P450 form 1||CYTOCHROME P450, SUBFAMILY IIC, POLYPEPTIDE 8||cytochrome P450, f	Cytochrome P450, family 2, subfamily C, polypeptide 8	biological process|electron transport|IEA|GO:0006118|GOA/IPI|na//biological process|electron transport|NAS|GO:0006118|GOA/IPI|na//cellular component|endoplasmic reticulum|NAS|GO:0005783|GOA/IPI|na//cellular component|membrane|IEA|GO:0016020|GOA/IPI|na//ce	electron transport|electron transport|endoplasmic reticulum|membrane|microsome|monooxygenase activity|monooxygenase activity|transport|unspecific monooxygenase activity
3830296	Hs.8867	CYR61	-1.8	3244	0	1	0	0	0	8.35e-06	8.35e-06	3980	||CYR61||IGFBP10||Cysteine-rich, angiogenic inducer, 61||INSULIN-LIKE GROWTH FACTOR-BINDING PROTEIN 10||CYSTEINE-RICH PROTEIN 61, MOUSE, HOMOLOG OF||	Cysteine-rich, angiogenic inducer, 61	biological process|cell adhesion|IEA|GO:0007155|GOA/IPI|na//biological process|cell proliferation|TAS|GO:0008283|GOA/IPI|9135077//biological process|chemotaxis|IEA|GO:0006935|GOA/IPI|na//cellular component|extracellular region|IEA|GO:0005576|GOA/IPI|na//m	cell adhesion|cell proliferation|chemotaxis|extracellular region|heparin binding|insulin-like growth factor binding|morphogenesis|regulation of cell growth|sensory perception
3948774	Hs.332197	D2S448	-1.9	2955	0	1	1	0	0	4.6e-09	1.93e-05	5201	||MG50||PXN||D2S448||PRG2||p53-RESPONSIVE GENE 2||MELANOMA-ASSOCIATED GENE 50||Melanoma associated gene||PEROXIDASIN, DROSOPHILA, HOMOLOG OF||	Melanoma associated gene	biological process|immune response|NAS|GO:0006955|GOA/IPI|11103812//molecular function|interleukin-1 receptor antagonist activity|NAS|GO:0005152|GOA/IPI|11103812//molecular function|oxidoreductase activity|IEA|GO:0016491|GOA/IPI|na//molecular function|per	immune response|interleukin-1 receptor antagonist activity|oxidoreductase activity|peroxidase activity
3504380	Hs.481980	DAB2	-2.2	2778	1	0	1	0	1	0.00786	0.0131	2829	||DOC-2||DOC2||DAB2||DISABLED, DROSOPHILA, HOMOLOG OF, 2||disabled (Drosophila) homolog 2 (mitogen-responsive phosphoprotein)||disabled homolog 2, mitogen-responsive phosphoprotein (Drosophila)||DIFFERENTIALLY EXPRESSED IN OVARIAN CANCER 2||	Disabled homolog 2, mitogen-responsive phosphoprotein (Drosophila)	biological process|cell proliferation|TAS|GO:0008283|GOA/IPI|9620555	cell proliferation
488974	Hs.82890	DAD1	-1.6	1363	1	0	0	0	0	1.56e-05	1.56e-05	6006	||DAD1||Defender against cell death 1||	Defender against cell death 1	biological process|apoptosis|IEA|GO:0006915|GOA/IPI|na//cellular component|integral to membrane|IEA|GO:0016021|GOA/IPI|na	apoptosis|integral to membrane
3343626	Hs.130316	DBN1	-1.5	2526	1	0	1	0	1	0.000144	0.000293	2609	||DKFZp434D064||D0S117E||drebrin-1||DBN1||drebrin E2||Drebrin 1||drebrin 1 isoform a||drebrin 1 isoform b||	Drebrin 1	molecular function|actin binding|IEA|GO:0003779|GOA/IPI|12761245//molecular function|actin binding|NAS|GO:0003779|GOA/IPI|12761245//cellular component|actin cytoskeleton|ISS|GO:0015629|GOA/IPI|na//biological process|actin filament organization|ISS|GO:0007	actin binding|actin binding|actin cytoskeleton|actin filament organization|actomyosin|cell differentiation|cytoplasm|dendrite|intracellular|neurogenesis|profilin binding|regulation of dendrite morphogenesis|regulation of neuronal synaptic plasticity
3934022	Hs.156316	DCN	-3.1	2599	0	1	1	0	0	3.44e-12	0.00786	5367	||PGII||PG40||DCN||PGS2||Decorin||SLRR1B||DSPG2||PG II||proteoglycan core protein||bone proteoglycan II||small leucine-rich protein 1B||decorin isoform a preproprotein||decorin isoform b precursor||decorin isoform e precursor||decorin isoform d precursor|	Decorin	cellular component|extracellular matrix (sensu Metazoa)|NR|GO:0005578|GOA/IPI|na//biological process|organogenesis|TAS|GO:0009887|GOA/IPI|7961765	extracellular matrix (sensu Metazoa)|organogenesis
2819761	Hs.359698	DDC	2.5	3573	0	1	1	0	0	3.01e-06	0.000143	1991	||4.1.1.28||DDC||AADC||dopa decarboxylase (aromatic L-amino acid decarboxylase)||	Dopa decarboxylase (aromatic L-amino acid decarboxylase)	biological process|amino acid metabolism|IEA|GO:0006520|GOA/IPI|na//molecular function|aromatic-L-amino-acid decarboxylase activity|TAS|GO:0004058|GOA/IPI|7567987//biological process|catecholamine biosynthesis|IEA|GO:0042423|GOA/IPI|na//molecular function	amino acid metabolism|aromatic-L-amino-acid decarboxylase activity|catecholamine biosynthesis|lyase activity
4302878	Hs.523012	DDIT4	-3.1	3873	1	0	0	0	0	3.15e-14	0.0641	2816	||DDIT4||REDD1||DNA-damage-inducible transcript 4||HIF1-RESPONSIVE PROTEIN RTP801||REGULATED IN DEVELOPMENT AND DNA DAMAGE RESPONSES 1||	DNA-damage-inducible transcript 4
3507244	Hs.523012	DDIT4	-2.7	6677	1	0	1	0	0	0	1.54e-07	3750	||DDIT4||REDD1||DNA-damage-inducible transcript 4||HIF1-RESPONSIVE PROTEIN RTP801||REGULATED IN DEVELOPMENT AND DNA DAMAGE RESPONSES 1||	DNA-damage-inducible transcript 4
3528209	Hs.275757	DDR2	-2.5	1137	0	1	1	0	1	1.43e-10	0.0363	2784	||TKT||NTRKR3||DDR2||NEUROTROPHIC TYROSINE KINASE RECEPTOR-RELATED 3||Discoidin domain receptor family, member 2||TYROSINE KINASE RECEPTOR RELATED TO NEUROTROPHIC TRK||	Discoidin domain receptor family, member 2	molecular function|ATP binding|IEA|GO:0005524|GOA/IPI|na//biological process|cell adhesion|TAS|GO:0007155|GOA/IPI|9659899//cellular component|integral to plasma membrane|TAS|GO:0005887|GOA/IPI|9659899//cellular component|membrane|IEA|GO:0016020|GOA/IPI|na	ATP binding|cell adhesion|integral to plasma membrane|membrane|protein amino acid phosphorylation|receptor activity|signal transduction|transferase activity|transmembrane receptor protein tyrosine kinase activity|transmembrane receptor protein tyrosine ki
2987815	Hs.443960	DDX11	1.5	2397	0	0	1	1	0	4.25e-06	3.21e-05	2566	||KRG2||MGC9335||CHLR1||DDX11||yeast CHL1 homolog||DEAD/H BOX 11||CHL1-RELATED HELICASE GENE 1||DEAD/H box-11 (CHL1-related helicase gene-1)||KERATINOCYTE GROWTH FACTOR REGULATED GENE 2||DEAD/H (Asp-Glu-Ala-Asp/His) box polypeptide 11 (S.cerevisiae CHL1-l	DEAD/H (Asp-Glu-Ala-Asp/His) box polypeptide 11 (CHL1-like helicase homolog, S. cerevisiae)	molecular function|ATP binding|IEA|GO:0005524|GOA/IPI|na//biological process|ATP synthesis coupled proton transport|IEA|GO:0015986|GOA/IPI|na//molecular function|ATP-dependent DNA helicase activity|IEA|GO:0004003|GOA/IPI|na//molecular function|DNA binding	ATP binding|ATP synthesis coupled proton transport|ATP-dependent DNA helicase activity|DNA binding|G2/M transition of mitotic cell cycle|S phase of mitotic cell cycle|hydrogen-transporting ATP synthase activity, rotational mechanism|hydrogen-transporting
4125284	Hs.533019	DGCR8	-1.6	8608	0	0	1	0	0	9.4e-10	4.6e-06	6564	||DGCR8||DiGeorge syndrome critical region gene 8||	DiGeorge syndrome critical region gene 8	molecular function|double-stranded RNA binding|IEA|GO:0003725|GOA/IPI|na//cellular component|intracellular|IEA|GO:0005622|GOA/IPI|na	double-stranded RNA binding|intracellular
3507516	Hs.503134	DHCR7	-1.3	5035	0	0	1	0	0	0.000378	0.00044	3424	||DHCR7||SLOS||1.3.1.21||7-dehydrocholesterol reductase||STEROL DELTA-7-REDUCTASE||7-@DEHYDROCHOLESTEROL REDUCTASE||delta-7-dehydrocholesterol reductase||Smith-Lemli-Opitz syndrome||	7-dehydrocholesterol reductase	molecular function|7-dehydrocholesterol reductase activity|IDA|GO:0047598|GOA/IPI|9465114//molecular function|cholesterol binding|TAS|GO:0015485|GOA/IPI|9634533//biological process|cholesterol biosynthesis|IMP|GO:0006695|GOA/IPI|9465114//molecular functio	7-dehydrocholesterol reductase activity|cholesterol binding|cholesterol biosynthesis|electron transporter activity|endoplasmic reticulum|integral to membrane|integral to nuclear inner membrane|membrane|membrane fraction|nuclear outer membrane|oxidoreducta
2820584	Hs.107382	DHX37	-1.9	811	1	0	0	0	0	1.61e-05	1.61e-05	1517	||DHX37||DEAH (Asp-Glu-Ala-His) box polypeptide 37||	DEAH (Asp-Glu-Ala-His) box polypeptide 37	molecular function|ATP binding|IEA|GO:0005524|GOA/IPI|na//molecular function|ATP-dependent helicase activity|IEA|GO:0008026|GOA/IPI|na//molecular function|hydrolase activity|IEA|GO:0016787|GOA/IPI|na//molecular function|nucleic acid binding|IEA|GO:0003676	ATP binding|ATP-dependent helicase activity|hydrolase activity|nucleic acid binding
3029902	Hs.165636	DIRAS2	1.6	300	1	0	1	1	0	5.33e-07	8.49e-05	507	||DIRAS2||DIRAS family, GTP-binding RAS-like 2||DIRAS FAMILY, GTP-BINDING RAS-LIKE PROTEIN 2||DISTINCT SUBGROUP OF THE RAS FAMILY, MEMBER 2||	DIRAS family, GTP-binding RAS-like 2	molecular function|GTP binding|IEA|GO:0005525|GOA/IPI|na//biological process|small GTPase mediated signal transduction|IEA|GO:0007264|GOA/IPI|na	GTP binding|small GTPase mediated signal transduction
2959591	Hs.169358	DJ971N18.2	-1.4	2075	0	0	1	0	0	2.75e-05	3.22e-05	2878	||DJ971N18.2||hypothetical protein DJ971N18.2||	Hypothetical protein DJ971N18.2	biological process|electron transport|IEA|GO:0006118|GOA/IPI|na//molecular function|electron transporter activity|IEA|GO:0005489|GOA/IPI|na//cellular component|integral to membrane|IEA|GO:0016021|GOA/IPI|na//biological process|transport|IEA|GO:0006810|GOA	electron transport|electron transporter activity|integral to membrane|transport
2820741	Hs.532968	DKFZp762E1312	2	1129	1	0	1	1	0	2.46e-06	0.00978	1408	||DKFZp762E1312||hypothetical protein DKFZp762E1312||	Hypothetical protein DKFZp762E1312
3531445	Hs.407015	DLX1	-1.8	312	1	0	1	0	0	0.00011	0.000167	1196	||DLX1||DISTAL-LESS HOMEOBOX 1||Distal-less homeo box 1||	Distal-less homeo box 1	biological process|development|NAS|GO:0007275|GOA/IPI|na//cellular component|nucleus|IEA|GO:0005634|GOA/IPI|na//cellular component|nucleus|NAS|GO:0005634|GOA/IPI|na//biological process|regulation of transcription, DNA-dependent|IEA|GO:0006355|GOA/IPI|na//	development|nucleus|nucleus|regulation of transcription, DNA-dependent|transcription factor activity
767338	Hs.77768	DNAJB2	-1.3	369	0	0	1	0	0	0.000202	0.000229	690	||DNAJB2||HSJ1||HSPF3||HEAT-SHOCK 40-KD PROTEIN 3||HEAT-SHOCK PROTEIN, DNAJ-LIKE 1||DnaJ (Hsp40) homolog, subfamily B, member 2||DNAJ, E. COLI, HOMOLOG OF, SUBFAMILY B, MEMBER 2||	DnaJ (Hsp40) homolog, subfamily B, member 2	molecular function|heat shock protein binding|IEA|GO:0031072|GOA/IPI|na//biological process|protein folding|TAS|GO:0006457|GOA/IPI|1599432//biological process|response to unfolded protein|TAS|GO:0006986|GOA/IPI|1599432//molecular function|unfolded protein	heat shock protein binding|protein folding|response to unfolded protein|unfolded protein binding
4332619	Hs.438830	DNAJD1	-1.8	2119	1	0	1	0	0	3.36e-05	0.000111	2546	||DNAJD1||DnaJ (Hsp40) homolog, subfamily D, member 1||	DnaJ (Hsp40) homolog, subfamily D, member 1
3528108	Hs.118243	DNASE2	-1.7	1736	1	0	0	0	0	1.6e-05	7.66e-05	2681	||DNASE2A||DNASE2||3.1.22.1||DNL2||R31240_2||acid DNase||DNase II, LYSOSOMAL||deoxyribonuclease II, lysosomal||DNase II alpha||deoxyribonuclease II, lysosomal precursor||	Deoxyribonuclease II, lysosomal	molecular function|DNA binding|TAS|GO:0003677|GOA/IPI|9714827//biological process|DNA metabolism|TAS|GO:0006259|GOA/IPI|9714827//biological process|apoptosis|IEA|GO:0006915|GOA/IPI|na//molecular function|deoxyribonuclease II activity|TAS|GO:0004531|GOA/IP	DNA binding|DNA metabolism|apoptosis|deoxyribonuclease II activity|development|endonuclease activity|hydrolase activity|lysosome
3138514	Hs.517326	DNMT3L	1.6	1136	1	0	1	0	0	2.23e-10	9e-05	701	||DNMT3L||DNA (cytosine-5-)-methyltransferase 3-like||DNA METHYLTRANSFERASE 3-LIKE PROTEIN||DNA CYTOSINE-5-METHYLTRANSFERASE 3-LIKE PROTEIN||	DNA (cytosine-5-)-methyltransferase 3-like	biological process|DNA methylation|NAS|GO:0006306|GOA/IPI|12202768//molecular function|enzyme binding|IPI|GO:0019899|GOA/IPI|12202768//biological process|imprinting|NAS|GO:0006349|GOA/IPI|12202768//cellular component|nucleus|NAS|GO:0005634|GOA/IPI|1220276	DNA methylation|enzyme binding|imprinting|nucleus|spermatogenesis|transcriptional repressor activity
4054381	Hs.153343	DOK3	-1.4	290	0	0	1	0	0	0.000249	0.000256	502	||DOK3||Docking protein 3||	Docking protein 3	molecular function|insulin receptor binding|IEA|GO:0005158|GOA/IPI|na	insulin receptor binding
4272938	Hs.368912	DPP4	2.5	159	1	0	1	0	0	2.68e-10	2.01e-06	338	||DPP4||ADABP||DPPIV||ADCP2||TP103||3.4.14.5||DIPEPTIDYL PEPTIDASE IV||DIPEPTIDYL PEPTIDASE, INTESTINAL||T-cell activation antigen CD26||dipeptidylpeptidase 4 (CD26, adenosine deaminase complexing protein 2)||dipeptidylpeptidase IV (CD26, adenosine deamin	Dipeptidylpeptidase 4 (CD26, adenosine deaminase complexing protein 2)	molecular function|aminopeptidase activity|IEA|GO:0004177|GOA/IPI|na//molecular function|dipeptidyl-peptidase IV activity|TAS|GO:0004274|GOA/IPI|9710254//biological process|immune response|TAS|GO:0006955|GOA/IPI|9710254//cellular component|integral to mem	aminopeptidase activity|dipeptidyl-peptidase IV activity|immune response|integral to membrane|membrane|prolyl oligopeptidase activity|proteolysis and peptidolysis
3542012	Hs.173381	DPYSL2	1.7	6521	1	0	1	1	0	2.56e-06	0.0714	5261	||||DPYSL2||Stromal cell-derived factor 2-like 1||	Stromal cell-derived factor 2-like 1	molecular function|dihydropyrimidinase activity|TAS|GO:0004157|GOA/IPI|8973361//molecular function|hydrolase activity|IEA|GO:0016787|GOA/IPI|na//biological process|neurogenesis|TAS|GO:0007399|GOA/IPI|8973361//biological process|nucleobase, nucleoside, nuc	dihydropyrimidinase activity|hydrolase activity|neurogenesis|nucleobase, nucleoside, nucleotide and nucleic acid metabolism|signal transduction
3939741	Hs.73893	DRD2	1.7	2016	0	1	0	0	0	7.69e-05	7.69e-05	1196	||DRD2||D2DR||D2R||dopamine receptor D2||seven transmembrane helix receptor||dopamine receptor D2 isoform short||dopamine receptor D2 isoform long||	Dopamine receptor D2	molecular function|dopamine receptor activity|TAS|GO:0004952|GOA/IPI|10051231//biological process|dopamine receptor, adenylate cyclase inhibiting pathway|TAS|GO:0007195|GOA/IPI|8824240//cellular component|integral to plasma membrane|TAS|GO:0005887|GOA/IPI	dopamine receptor activity|dopamine receptor, adenylate cyclase inhibiting pathway|integral to plasma membrane|intermediate filament|neurogenesis|plasma membrane|rhodopsin-like receptor activity|signal transduction|synaptic transmission
3944959	Hs.282326	DSCR1	1.6	2570	1	0	0	0	0	4.44e-06	5.47e-06	3536	||RCN1||MCIP1||DSC1||DSCR1||CSP1||adapt78 protein||modulatory calcineurin-interacting protein 1||near DSCR proline-rich protein||MODULATORY CALINEURIN-INTERACTING PROTEIN 1||calcipressin 1 isoform a||calcipressin 1 isoform b||calcipressin 1 isoform c||myo	Down syndrome critical region gene 1	biological process|calcium-mediated signaling|IEA|GO:0019722|GOA/IPI|na//biological process|central nervous system development|TAS|GO:0007417|GOA/IPI|8595418//biological process|circulation|TAS|GO:0008015|GOA/IPI|8595418//cellular component|nucleus|TAS|GO	calcium-mediated signaling|central nervous system development|circulation|nucleus|signal transduction|transcription factor activity
3938287	Hs.304192	DSTN	-1.5	3332	0	0	1	0	0	2.5e-06	0.0435	6591	||DSTN||ADF||Destrin (actin depolymerizing factor)||	Destrin (actin depolymerizing factor)	molecular function|actin binding|IEA|GO:0003779|GOA/IPI|na//cellular component|intracellular|IEA|GO:0005622|GOA/IPI|na	actin binding|intracellular
3621258	Hs.372152	DTX1	-1.5	638	1	0	1	0	0	3.95e-14	1.78e-06	1183	||hDx-1||DTX1||deltex homolog 1 (Drosophila)||DELTEX, DROSOPHILA, HOMOLOG OF, 1||	Deltex homolog 1 (Drosophila)	molecular function|Notch binding|IDA|GO:0005112|GOA/IPI|11564735//biological process|cell surface receptor linked signal transduction|TAS|GO:0007166|GOA/IPI|9590294//cellular component|cytoplasm|TAS|GO:0005737|GOA/IPI|9590294//biological process|negative	Notch binding|cell surface receptor linked signal transduction|cytoplasm|negative regulation of neuron differentiation|protein ubiquitination|regulation of Notch signaling pathway|transcription coactivator activity|transcription from RNA polymerase II pro
591872	Hs.417962	DUSP4	-1.9	1110	1	0	1	0	1	4.28e-05	0.00015	1977	||TYP||3.1.3.48||MKP2||MKP-2||HVH2||DUSP4||3.1.3.16||DUAL-SPECIFICITY PHOSPHATASE 4||Dual specificity phosphatase 4||VH1 homologous phosphatase 2||MAP kinase phosphatase 2||serine/threonine specific protein phosphatase||dual specificity phosphatase 4 isof	Dual specificity phosphatase 4	molecular function|MAP kinase phosphatase activity|IEA|GO:0017017|GOA/IPI|na//biological process|MAPKKK cascade|TAS|GO:0000165|GOA/IPI|7535768//molecular function|hydrolase activity|IEA|GO:0016787|GOA/IPI|na//cellular component|nucleus|TAS|GO:0005634|GOA/	MAP kinase phosphatase activity|MAPKKK cascade|hydrolase activity|nucleus|protein amino acid dephosphorylation|protein amino acid dephosphorylation|protein tyrosine phosphatase activity|protein tyrosine/threonine phosphatase activity|regulation of cell cy
3547162	Hs.298654	DUSP6	-1.4	6737	0	0	1	0	0	0.00041	0.00041	5522	||3.1.3.48||PYST1||MKP3||3.1.3.16||DUSP6||DUAL-SPECIFICITY PHOSPHATASE 6||Dual specificity phosphatase 6||MAP kinase phosphatase 3||serine/threonine specific protein phosphatase||dual specificity phosphatase 6 isoform a||dual specificity phosphatase 6 iso	Dual specificity phosphatase 6	molecular function|MAP kinase phosphatase activity|IEA|GO:0017017|GOA/IPI|na//cellular component|cytoplasm|IDA|GO:0005737|GOA/IPI|8670865//molecular function|hydrolase activity|IEA|GO:0016787|GOA/IPI|na//biological process|inactivation of MAPK|IDA|GO:0000	MAP kinase phosphatase activity|cytoplasm|hydrolase activity|inactivation of MAPK|protein amino acid dephosphorylation|protein serine/threonine phosphatase activity|protein tyrosine phosphatase activity|regulation of cell cycle|soluble fraction
3505013	Hs.22242	ECHDC3	1.4	212	0	0	1	0	0	9.29e-05	0.000125	290	||ECHDC3||enoyl Coenzyme A hydratase domain containing 3||	Enoyl Coenzyme A hydratase domain containing 3	molecular function|catalytic activity|IEA|GO:0003824|GOA/IPI|na//biological process|metabolism|IEA|GO:0008152|GOA/IPI|na	catalytic activity|metabolism
3614195	Hs.81071	ECM1	-2.8	1310	1	1	1	0	1	1.55e-15	0.0363	1535	||ECM1||Extracellular matrix protein 1||secretory component p85 precursor||extracellular matrix protein 1 isoform 2 precursor||extracellular matrix protein 1 isoform 1 precursor||	Extracellular matrix protein 1	molecular function|carrier activity|IEA|GO:0005386|GOA/IPI|na//cellular component|extracellular matrix (sensu Metazoa)|ISS|GO:0005578|GOA/IPI|9367673//cellular component|extracellular matrix (sensu Metazoa)|NAS|GO:0005578|GOA/IPI|9367673//cellular compone	carrier activity|extracellular matrix (sensu Metazoa)|extracellular matrix (sensu Metazoa)|extracellular matrix (sensu Metazoa)|extracellular space|positive regulation of I-kappaB kinase/NF-kappaB cascade|positive regulation of I-kappaB kinase/NF-kappaB c
4102110	Hs.518299	ECT2	1.8	1969	1	0	1	0	0	3.56e-08	0.00978	1724	||ECT2||FLJ10461||ONCOGENE ECT2||Epithelial cell transforming sequence 2 oncogene||epithelial cell transforming sequence 2 oncogene protein||	Epithelial cell transforming sequence 2 oncogene	molecular function|guanyl-nucleotide exchange factor activity|IEA|GO:0005085|GOA/IPI|na//cellular component|intracellular|IEA|GO:0005622|GOA/IPI|na//biological process|intracellular signaling cascade|IEA|GO:0007242|GOA/IPI|na//biological process|positive	guanyl-nucleotide exchange factor activity|intracellular|intracellular signaling cascade|positive regulation of I-kappaB kinase/NF-kappaB cascade|signal transducer activity
3613531	Hs.381870	EFEMP2	-1.7	385	1	0	1	0	1	1.49e-09	9.67e-05	1896	||FBLN4||EFEMP2||FIBULIN 4||EGF-containing fibulin-like extracellular matrix protein 2||	EGF-containing fibulin-like extracellular matrix protein 2	cellular component|basement membrane|TAS|GO:0005604|GOA/IPI|10601734//biological process|blood coagulation|IEA|GO:0007596|GOA/IPI|na//molecular function|calcium ion binding|IEA|GO:0005509|GOA/IPI|na//molecular function|extracellular matrix structural cons	basement membrane|blood coagulation|calcium ion binding|extracellular matrix structural constituent|membrane|transmembrane receptor activity
3948676	Hs.135507	EGLN3	-1.8	1512	1	0	0	0	0	7.33e-05	0.0641	3236	||PHD3||EGLN3||HIFPH3||HIF-PROLYL HYDROXYLASE 3||PROLYL HYDROXYLASE DOMAIN-CONTAINING PROTEIN 3||egl nine homolog 3 (C. elegans)||EGL9, C. ELEGANS, HOMOLOG OF, 3||	Egl nine homolog 3 (C. elegans)	biological process|apoptosis|IEA|GO:0006915|GOA/IPI|na//cellular component|nucleus|IEA|GO:0005634|GOA/IPI|na//molecular function|oxidoreductase activity|IEA|GO:0016491|GOA/IPI|na//molecular function|oxidoreductase activity, acting on paired donors, with i	apoptosis|nucleus|oxidoreductase activity|oxidoreductase activity, acting on paired donors, with incorporation or reduction of molecular oxygen, 2-oxoglutarate as one donor, and incorporation of one atom each of oxygen into both donors|oxidoreductase acti
741524	Hs.326035	EGR1	1.9	1310	1	0	0	0	1	1.92e-05	1.92e-05	4597	||NGFIA||ZNF225||AT225||G0S30||KROX-24||NGFI-A||TIS8||ZIF-268||KROX24||EGR1||ZIF268||transcription factor ETR103||zinc finger protein 225||Early growth response 1||early growth response protein 1||NERVE GROWTH FACTOR-INDUCED CLONE A||nerve growth factor-i	Early growth response 1	cellular component|nucleus|IEA|GO:0005634|GOA/IPI|na//biological process|regulation of transcription, DNA-dependent|IEA|GO:0006355|GOA/IPI|na//biological process|transcription|IEA|GO:0006350|GOA/IPI|na//molecular function|transcription factor activity|TAS	nucleus|regulation of transcription, DNA-dependent|transcription|transcription factor activity|zinc ion binding
3933718	Hs.461178	EIF1AY	1.5	1170	0	0	1	0	0	1.72e-06	0.00011	1479	||EIF1AY||eukaryotic translation initiation factor 1A, Y-linked||EUKARYOTIC TRANSLATION INITIATION FACTOR 1A, Y ISOFORM||	Eukaryotic translation initiation factor 1A, Y-linked	molecular function|RNA binding|IEA|GO:0003723|GOA/IPI|na//biological process|protein biosynthesis|IEA|GO:0006412|GOA/IPI|na//molecular function|translation initiation factor activity|IEA|GO:0003743|GOA/IPI|na//biological process|translational initiation|I	RNA binding|protein biosynthesis|translation initiation factor activity|translational initiation
4287696	Hs.46523	ELK3	-1.4	289	0	0	1	0	0	1.55e-05	1.89e-05	594	||SAP2||ELK3||ERP||NET||ETS-RELATED PROTEIN||ELK3 protein||ELK3, ETS-domain protein (SRF accessory protein 2)||	ELK3, ETS-domain protein (SRF accessory protein 2)	molecular function|RNA polymerase II transcription factor activity|NR|GO:0003702|GOA/IPI|na//cellular component|nucleus|IEA|GO:0005634|GOA/IPI|na//biological process|regulation of transcription from RNA polymerase II promoter|NR|GO:0006357|GOA/IPI|na//bio	RNA polymerase II transcription factor activity|nucleus|regulation of transcription from RNA polymerase II promoter|regulation of transcription, DNA-dependent|signal transduction|transcription|transcription cofactor activity|transcription factor activity|
3163767	Hs.63348	EMILIN1	-1.5	2965	0	0	1	0	1	7.29e-06	9.75e-06	1827	||EMILIN1||Elastin microfibril interfacer 1||ELASTIN MICROFIBRIL INTERFACE-LOCATED PROTEIN||	Elastin microfibril interfacer 1	biological process|cell adhesion|TAS|GO:0007155|GOA/IPI|10358019//cellular component|cytoplasm|IEA|GO:0005737|GOA/IPI|na//cellular component|extracellular matrix (sensu Metazoa)|NR|GO:0005578|GOA/IPI|na//molecular function|extracellular matrix structural	cell adhesion|cytoplasm|extracellular matrix (sensu Metazoa)|extracellular matrix structural constituent|phosphate transport|protein binding
3843174	Hs.76753	ENG	-1.9	3248	1	0	1	0	0	1.24e-07	1.87e-07	2694	||CD105||ENG||HHT1||ORW1||endoglin precursor||endoglin (Osler-Rendu-Weber syndrome 1)||	Endoglin (Osler-Rendu-Weber syndrome 1)	biological process|cell adhesion|IEA|GO:0007155|GOA/IPI|na//biological process|circulation|TAS|GO:0008015|GOA/IPI|7894484//cellular component|integral to plasma membrane|TAS|GO:0005887|GOA/IPI|7894484//biological process|organogenesis|TAS|GO:0009887|GOA/I	cell adhesion|circulation|integral to plasma membrane|organogenesis|protein binding
363539	Hs.511915	ENO2	-2	645	0	1	1	0	0	6.42e-05	0.0363	2668	||4.2.1.11||ENO2||NSE||ENOLASE, NEURON-SPECIFIC||neurone-specific enolase||2-phospho-D-glycerate hydrolyase||neural enolase||ENOLASE, GAMMA||Enolase 2 (gamma, neuronal)||neuron specific gamma enolase||	Enolase 2 (gamma, neuronal)	biological process|glycolysis|IEA|GO:0006096|GOA/IPI|na//molecular function|lyase activity|IEA|GO:0016829|GOA/IPI|na//molecular function|magnesium ion binding|IEA|GO:0000287|GOA/IPI|na//molecular function|phosphopyruvate hydratase activity|TAS|GO:0004634|	glycolysis|lyase activity|magnesium ion binding|phosphopyruvate hydratase activity|phosphopyruvate hydratase complex
360501	Hs.468410	EPAS1	1.7	1821	1	0	1	0	0	2.67e-09	1.06e-05	4616	||HIF2A||MOP2||EPAS1||PASD2||HIF2-ALPHA||HLF||HIF-1alpha-like factor||MEMBER OF PAS SUPERFAMILY 2||endothelial PAS domain protein 1||HYPOXIA-INDUCIBLE FACTOR 2, ALPHA SUBUNIT||	Endothelial PAS domain protein 1	molecular function|RNA polymerase II transcription factor activity, enhancer binding|TAS|GO:0003705|GOA/IPI|9079689//biological process|angiogenesis|IEA|GO:0001525|GOA/IPI|na//biological process|cell differentiation|IEA|GO:0030154|GOA/IPI|na//molecular fu	RNA polymerase II transcription factor activity, enhancer binding|angiogenesis|cell differentiation|histone acetyltransferase binding|nucleus|regulation of transcription, DNA-dependent|signal transducer activity|signal transduction|transcription|transcrip
415060	Hs.2303	EPO	-4.2	986	0	1	1	0	0	0	0.0363	3210	||Erythropoietin||epoetin||EPO||erythropoietin precursor||	Erythropoietin	biological process|cell-cell signaling|NR|GO:0007267|GOA/IPI|na//biological process|circulation|NAS|GO:0008015|GOA/IPI|3838366//biological process|development|NR|GO:0007275|GOA/IPI|na//molecular function|erythropoietin receptor binding|NR|GO:0005128|GOA/I	cell-cell signaling|circulation|development|erythropoietin receptor binding|extracellular space|hormone activity|response to stress|signal transduction
2961467	Hs.484242	ETEA	-1.3	2794	0	0	1	0	0	0.000195	0.000219	2627	||ETEA||expressed in T-cells and eosinophils in atopic dermatitis||	Expressed in T-cells and eosinophils in atopic dermatitis
245474	Hs.361463	F10	-1.5	161	1	0	1	0	0	3.84e-06	0.000255	491	||FXA||F10||3.4.21.6||prothrombinase||factor Xa||FACTOR X DEFICIENCY||coagulation factor X||coagulation factor X precursor||STUART-PROWER FACTOR DEFICIENCY COAGULATION FACTOR X||	Coagulation factor X	biological process|blood coagulation|TAS|GO:0007596|GOA/IPI|6587384//molecular function|calcium ion binding|IEA|GO:0005509|GOA/IPI|na//molecular function|chymotrypsin activity|IEA|GO:0004263|GOA/IPI|na//molecular function|coagulation factor Xa activity|TA	blood coagulation|calcium ion binding|chymotrypsin activity|coagulation factor Xa activity|extracellular region|peptidase activity|proteolysis and peptidolysis|trypsin activity
3343051	Hs.482562	F2R	2.3	366	1	0	0	0	0	7.03e-10	7.03e-10	238	||PAR1||F2R||CF2R||HTR||thrombin receptor||protease-activated receptor 1||coagulation factor II receptor precursor||coagulation factor II (thrombin) receptor||	Coagulation factor II (thrombin) receptor	biological process|G-protein coupled receptor protein signaling pathway|IEA|GO:0007186|GOA/IPI|na//cellular component|Golgi apparatus|TAS|GO:0005794|GOA/IPI|7961693//biological process|STAT protein nuclear translocation|TAS|GO:0007262|GOA/IPI|10692450//bi	G-protein coupled receptor protein signaling pathway|Golgi apparatus|STAT protein nuclear translocation|apoptosis|blood coagulation|caspase activation|cell motility|integral to plasma membrane|morphogenesis|plasma membrane|positive regulation of I-kappaB
3611279	Hs.461329	FA2H	-1.6	1006	1	0	0	0	0	5.66e-05	8.32e-05	1171	||FA2H||Fatty acid 2-hydroxylase||	Fatty acid 2-hydroxylase	molecular function|catalytic activity|IEA|GO:0003824|GOA/IPI|na//biological process|electron transport|IEA|GO:0006118|GOA/IPI|na//biological process|metabolism|IEA|GO:0008152|GOA/IPI|na//biological process|transport|IEA|GO:0006810|GOA/IPI|na	catalytic activity|electron transport|metabolism|transport
3139988	Hs.73875	FAH	1.5	2343	1	0	1	0	0	1.43e-10	0.0435	1711	||FAH||3.7.1.2||HEPATORENAL TYROSINEMIA||FUMARYLACETOACETASE DEFICIENCY||TYROSINEMIA, TYPE I||Fumarylacetoacetate hydrolase (fumarylacetoacetase)||FAH DEFICIENCY FUMARYLACETOACETATE HYDROLASE||	Fumarylacetoacetate hydrolase (fumarylacetoacetase)	biological process|L-phenylalanine catabolism|IEA|GO:0006559|GOA/IPI|na//biological process|aromatic amino acid family metabolism|IEA|GO:0009072|GOA/IPI|na//molecular function|fumarylacetoacetase activity|TAS|GO:0004334|GOA/IPI|1998338//molecular function	L-phenylalanine catabolism|aromatic amino acid family metabolism|fumarylacetoacetase activity|hydrolase activity|metabolism|tyrosine catabolism
772425	Hs.516493	FAP	-2	547	0	1	1	0	1	1.97e-07	4.92e-06	922	||FAP||DPPIV||FAPA||SEPRASE||Fibroblast activation protein, alpha||integral membrane serine protease||fibroblast activation protein, alpha subunit||	Fibroblast activation protein, alpha	biological process|cell-cell signaling|NR|GO:0007267|GOA/IPI|na//molecular function|dipeptidyl-peptidase IV activity|NAS|GO:0004274|GOA/IPI|7911242//cellular component|integral to plasma membrane|TAS|GO:0005887|GOA/IPI|7911242//cellular component|lamellip	cell-cell signaling|dipeptidyl-peptidase IV activity|integral to plasma membrane|lamellipodium|metalloendopeptidase activity|plasma membrane|prolyl oligopeptidase activity|protein homodimerization activity|proteolysis and peptidolysis
774199	Hs.75087	FASTK	1.5	409	0	0	1	1	0	2.61e-05	0.000152	1199	||FASTK||Fas-activated serine/threonine kinase||	Fas-activated serine/threonine kinase	molecular function|ATP binding|IEA|GO:0005524|GOA/IPI|na//biological process|apoptosis|IEA|GO:0006915|GOA/IPI|na//biological process|induction of apoptosis by extracellular signals|TAS|GO:0008624|GOA/IPI|7544399//molecular function|kinase activity|IEA|GO:	ATP binding|apoptosis|induction of apoptosis by extracellular signals|kinase activity|protein amino acid phosphorylation|protein kinase activity|protein serine/threonine kinase activity|signal transduction|transferase activity
2961623	Hs.546253	FDFT1	-1.7	7732	1	0	1	0	0	1.29e-05	4.6e-05	8494	||DGPT||2.5.1.21||FDFT1||Farnesyl-diphosphate farnesyltransferase 1||FARNESYLDIPHOSPHATE FARNESYLTRANSFERASE 1||Farnesyl-diphosphate farnesyltransferase 1 (squalene synthase)||	Farnesyl-diphosphate farnesyltransferase 1	biological process|cholesterol biosynthesis|IEA|GO:0006695|GOA/IPI|na//cellular component|endoplasmic reticulum|IEA|GO:0005783|GOA/IPI|na//molecular function|farnesyl-diphosphate farnesyltransferase activity|IEA|GO:0004310|GOA/IPI|na//cellular component|i	cholesterol biosynthesis|endoplasmic reticulum|farnesyl-diphosphate farnesyltransferase activity|integral to membrane|isoprenoid biosynthesis|magnesium ion binding|oxidoreductase activity|transferase activity
3507182	Hs.500572	FER1L3	-1.7	3368	0	1	1	0	1	0.000113	0.000237	4751	||FER1L3||FER-1, C. ELEGANS, HOMOLOG-LIKE 3||fer-1-like 3, myoferlin (C. elegans)||	Fer-1-like 3, myoferlin (C. elegans)	biological process|circulation|TAS|GO:0008015|GOA/IPI|10607832//cellular component|integral to membrane|IEA|GO:0016021|GOA/IPI|na//biological process|muscle contraction|TAS|GO:0006936|GOA/IPI|10607832//cellular component|nuclear membrane|TAS|GO:0005635|GO	circulation|integral to membrane|muscle contraction|nuclear membrane|plasma membrane
83211	Hs.300774	FGB	2	230	0	0	1	0	0	1.08e-10	1.08e-10	699	||FGB||FIBRINOGEN--BETA POLYPEPTIDE CHAIN||fibrinogen, beta chain preproprotein||fibrinogen, B beta polypeptide||	Fibrinogen, B beta polypeptide	biological process|blood coagulation|NR|GO:0007596|GOA/IPI|na//cellular component|extracellular region|NAS|GO:0005576|GOA/IPI|14718574//cellular component|fibrinogen complex|TAS|GO:0005577|GOA/IPI|6688356//biological process|positive regulation of cell pr	blood coagulation|extracellular region|fibrinogen complex|positive regulation of cell proliferation|regulation of blood pressure|soluble fraction
3049483	Hs.1690	FGFBP1	1.6	1951	1	0	1	1	0	5.54e-05	0.000257	1749	||FGFBP1||HBP17||HBGF-BINDING PROTEIN, 17-KD||FGF-BINDING PROTEIN 1||HEPARIN-BINDING GROWTH FACTOR-BINDING PROTEIN, 17-KD||FIBROBLAST GROWTH FACTOR-BINDING PROTEIN 1||Fibroblast growth factor binding protein 1||	Fibroblast growth factor binding protein 1	biological process|cell-cell signaling|TAS|GO:0007267|GOA/IPI|1885605//cellular component|extracellular space|TAS|GO:0005615|GOA/IPI|1885605//molecular function|heparin binding|TAS|GO:0008201|GOA/IPI|1885605//biological process|negative regulation of cell	cell-cell signaling|extracellular space|heparin binding|negative regulation of cell proliferation|signal transduction
154472	Hs.264887	FGFR1	-1.6	122	1	0	1	0	0	3.46e-08	5.81e-05	1381	||BFGFR||C-FGR||KAL2||H2||H3||H4||2.7.1.112||H5||CEK||FGFR1||FLT2||FMS-LIKE GENE||tyrosylprotein kinase||protein-tyrosine kinase||hydroxyaryl-protein kinase||FLG protein||FGFR1/FGFR1OP2 FUSION GENE||FGFR1/ZNF198 FUSION GENE||fms-related tyrosine kinase-2|	Fibroblast growth factor receptor 1 (fms-related tyrosine kinase 2, Pfeiffer syndrome)	molecular function|ATP binding|IEA|GO:0005524|GOA/IPI|na//molecular function|ATP binding|NAS|GO:0005524|GOA/IPI|na//biological process|MAPKKK cascade|TAS|GO:0000165|GOA/IPI|10748122//biological process|cell growth|NAS|GO:0016049|GOA/IPI|na//molecular func	ATP binding|ATP binding|MAPKKK cascade|cell growth|fibroblast growth factor receptor activity|fibroblast growth factor receptor activity|fibroblast growth factor receptor signaling pathway|heparin binding|integral to plasma membrane|membrane fraction|prot
365392	Hs.533683	FGFR2	-1.4	576	0	0	1	0	0	2.23e-05	3.68e-05	1229	||FGFR2||TK25||JWS||2.7.1.112||KGFR||CFD1||ECT1||CEK3||BFR-1||FGF receptor||K-sam protein||hydroxyaryl-protein kinase||tyrosylprotein kinase||BEK, MOUSE, HOMOLOG OF||transmembrane protein tyrosine kinase||fibroblast growth factor receptor BEK||TK14 KERATI	Fibroblast growth factor receptor 2 (bacteria-expressed kinase, keratinocyte growth factor receptor, craniofacial dysostosis 1, Crouzon syndrome, Pfeiffer syndrome, Jackson-Weiss syndrome)	molecular function|ATP binding|IEA|GO:0005524|GOA/IPI|na//biological process|cell growth|NAS|GO:0016049|GOA/IPI|8676562//molecular function|fibroblast growth factor receptor activity|NAS|GO:0005007|GOA/IPI|1400433,1697263,8676562//molecular function|hepar	ATP binding|cell growth|fibroblast growth factor receptor activity|heparin binding|integral to membrane|membrane|protein amino acid phosphorylation|protein amino acid phosphorylation|protein serine/threonine kinase activity|protein-tyrosine kinase activit
4071810	Hs.491143	FGL1	2	2487	1	0	0	0	0	1.55e-11	0.0714	3837	||hepassocin||MGC12455||FGL1||HFREP1||HP-041||LFIRE1||Fibrinogen-like 1||hepatocellular carcinoma-related sequence||fibrinogen-like 1 precursor||hepatocyte-derived fibrinogen-related protein 1||	Fibrinogen-like 1	cellular component|fibrinogen complex|TAS|GO:0005577|GOA/IPI|8390249	fibrinogen complex
3940730	Hs.524183	FKBP4	1.8	6890	1	0	0	0	0	0.00978	0.00978	6167	||5.2.1.8||HBI||Hsp56||rotamase||FKBP4||PPIase||FKBP52||FKBP59||p59 protein||peptidylprolyl cis-trans isomerase||HSP binding immunophilin||FK506-binding protein 4 (59kD)||T-CELL FK506-BINDING PROTEIN, 59-KD||T-cell FK506-binding protein, 59kD||FK506 bindi	FK506 binding protein 4, 59kDa	molecular function|FK506 binding|TAS|GO:0005528|GOA/IPI|1376003//cellular component|cytoplasm|TAS|GO:0005737|GOA/IPI|2378870//molecular function|isomerase activity|IEA|GO:0016853|GOA/IPI|na//cellular component|nucleus|IEA|GO:0005634|GOA/IPI|na//molecular	FK506 binding|cytoplasm|isomerase activity|nucleus|peptidyl-prolyl cis-trans isomerase activity|protein binding, bridging|protein folding
3509727	Hs.476525	FLJ10407	1.6	2082	1	0	1	1	0	4.43e-06	0.00978	2033	||TMEM48||FLJ10407||Transmembrane protein 48||	Transmembrane protein 48
4081461	Hs.492031	FLJ11011	1.8	674	1	0	0	0	0	7.18e-05	8.99e-05	763	||FLJ11011||hypothetical protein FLJ11011||	Hypothetical protein FLJ11011	cellular component|nucleus|IEA|GO:0005634|GOA/IPI|na//biological process|regulation of transcription, DNA-dependent|IEA|GO:0006355|GOA/IPI|na//molecular function|transcription factor activity|IEA|GO:0003700|GOA/IPI|na//molecular function|ubiquitin conjuga	nucleus|regulation of transcription, DNA-dependent|transcription factor activity|ubiquitin conjugating enzyme activity|ubiquitin cycle
3533093	Hs.235390	FLJ12895	-1.7	1289	1	0	1	0	0	1.78e-07	0.000108	2245	||FLJ12895||hypothetical protein FLJ12895||	Hypothetical protein FLJ12895	cellular component|nucleus|IEA|GO:0005634|GOA/IPI|na//biological process|regulation of transcription, DNA-dependent|IEA|GO:0006355|GOA/IPI|na//molecular function|transcription factor activity|IEA|GO:0003700|GOA/IPI|na//molecular function|zinc ion binding|	nucleus|regulation of transcription, DNA-dependent|transcription factor activity|zinc ion binding
2989786	Hs.549210	FLJ13391	1.5	1094	1	0	0	0	0	5.52e-05	7.71e-05	1082	||FLJ13391||hypothetical protein FLJ13391||	Hypothetical protein FLJ13391
3844339	Hs.520494	FLJ14525	-1.4	1879	0	0	1	0	0	0.000199	0.000199	1313	||FLJ14525||hypothetical protein FLJ14525||	Hypothetical protein FLJ14525
3826140	Hs.369042	FLJ20605	2	867	1	0	1	0	0	7.52e-07	0.000171	1224	||FLJ20605||hypothetical protein FLJ20605||	Hypothetical protein FLJ20605	cellular component|mitochondrion|ISS|GO:0005739|GOA/IPI|na//biological process|transport|IEA|GO:0006810|GOA/IPI|na	mitochondrion|transport
3613298	Hs.234149	FLJ20647	1.4	459	0	0	1	0	0	0.000148	0.000156	758	||FLJ20647||hypothetical protein FLJ20647||	Hypothetical protein FLJ20647
3947903	Hs.194225	FLJ21616	-1.3	1954	0	0	1	0	0	0.0001	0.000139	2648	||FLJ21616||hypothetical protein FLJ21616||	Hypothetical protein FLJ21616	cellular component|nucleus|IEA|GO:0005634|GOA/IPI|na//biological process|regulation of transcription, DNA-dependent|IEA|GO:0006355|GOA/IPI|na//molecular function|transcription factor activity|IEA|GO:0003700|GOA/IPI|na	nucleus|regulation of transcription, DNA-dependent|transcription factor activity
4120563	Hs.259559	FLJ21963	1.9	290	1	0	1	0	0	1.05e-06	4.18e-05	705	||FLJ21963||FLJ21963 protein||	FLJ21963 protein	biological process|fatty acid metabolism|IEA|GO:0006631|GOA/IPI|na//molecular function|ligase activity|IEA|GO:0016874|GOA/IPI|na//biological process|lipid metabolism|IEA|GO:0006629|GOA/IPI|na//biological process|metabolism|IEA|GO:0008152|GOA/IPI|na	fatty acid metabolism|ligase activity|lipid metabolism|metabolism
4301828	Hs.313905	FLJ22175	2.6		1	0	0	0	0	9.6e-05	9.6e-05		||FLJ22175||hypothetical protein FLJ22175||	Hypothetical protein FLJ22175
2958199	Hs.471918	FLJ23231	-1.4	3164	0	0	1	0	0	4.23e-05	4.77e-05	4466	||MCPIP||FLJ23231||MCP-1 treatment-induced protein||	MCP-1 treatment-induced protein	molecular function|nucleic acid binding|IEA|GO:0003676|GOA/IPI|na//cellular component|nucleus|IEA|GO:0005634|GOA/IPI|na	nucleic acid binding|nucleus
3841780	Hs.532872	FLJ40125	1.5	16332	1	0	0	0	0	0.000167	0.000222	9922	||FLJ40125||hypothetical protein FLJ40125||	Hypothetical protein FLJ40125	molecular function|catalytic activity|IEA|GO:0003824|GOA/IPI|na	catalytic activity
138797	Hs.507621	FLT1	-1.9	208	1	0	0	0	0	1.32e-07	2.63e-07	527	||2.7.1.112||FLT1||VEGFR1||ONCOGENE FLT||VASCULAR ENDOTHELIAL GROWTH FACTOR RECEPTOR 1||Fms-related tyrosine kinase 1 (vascular endothelial growth factor/vascular permeability factor receptor)||	Fms-related tyrosine kinase 1 (vascular endothelial growth factor/vascular permeability factor receptor)	molecular function|ATP binding|IEA|GO:0005524|GOA/IPI|na//biological process|angiogenesis|IEA|GO:0001525|GOA/IPI|na//biological process|cell differentiation|IEA|GO:0030154|GOA/IPI|na//cellular component|extracellular space|TAS|GO:0005615|GOA/IPI|8248162//	ATP binding|angiogenesis|cell differentiation|extracellular space|integral to plasma membrane|membrane|positive regulation of cell proliferation|pregnancy|protein amino acid phosphorylation|receptor activity|transferase activity|transmembrane receptor pro
840322	Hs.25647	FOS	-2.2	1278	0	0	1	0	0	1.68e-10	4.9e-09	5900	||FOS||cellular oncogene c-fos||FBJ OSTEOSARCOMA VIRUS||v-fos FBJ murine osteosarcoma viral oncogene homolog||FBJ murine osteosarcoma viral (v-fos) oncogene homolog (oncogene FOS)||	V-fos FBJ murine osteosarcoma viral oncogene homolog	molecular function|DNA binding|IEA|GO:0003677|GOA/IPI|na//biological process|DNA methylation|TAS|GO:0006306|GOA/IPI|9888853//biological process|inflammatory response|TAS|GO:0006954|GOA/IPI|9443941//cellular component|nucleus|TAS|GO:0005634|GOA/IPI|9443941	DNA binding|DNA methylation|inflammatory response|nucleus|regulation of transcription from RNA polymerase II promoter|specific RNA polymerase II transcription factor activity
3688670	Hs.25647	FOS	-1.7	8312	0	0	1	0	0	7.39e-05	0.000128	8019	||FOS||cellular oncogene c-fos||FBJ OSTEOSARCOMA VIRUS||v-fos FBJ murine osteosarcoma viral oncogene homolog||FBJ murine osteosarcoma viral (v-fos) oncogene homolog (oncogene FOS)||	V-fos FBJ murine osteosarcoma viral oncogene homolog	molecular function|DNA binding|IEA|GO:0003677|GOA/IPI|na//biological process|DNA methylation|TAS|GO:0006306|GOA/IPI|9888853//biological process|inflammatory response|TAS|GO:0006954|GOA/IPI|9443941//cellular component|nucleus|TAS|GO:0005634|GOA/IPI|9443941	DNA binding|DNA methylation|inflammatory response|nucleus|regulation of transcription from RNA polymerase II promoter|specific RNA polymerase II transcription factor activity
429976	Hs.75678	FOSB	-1.9	1069	1	0	0	0	0	2.36e-06	2.36e-06	1437	||G0S3||FOSB||GOS3||ONCOGENE FOSB||Oncogene FOS-B||GOSB DELTA-FOSB||FBJ murine osteosarcoma viral oncogene homolog B||V-FOS FBJ MURINE OSTEOSARCOMA VIRAL ONCOGENE HOMOLOG B||	FBJ murine osteosarcoma viral oncogene homolog B	molecular function|DNA binding|TAS|GO:0003677|GOA/IPI|1900040//biological process|behavior|TAS|GO:0007610|GOA/IPI|8706134//biological process|development|TAS|GO:0007275|GOA/IPI|8706134//biological process|negative regulation of transcription from RNA poly	DNA binding|behavior|development|negative regulation of transcription from RNA polymerase II promoter|nucleus|regulation of cell cycle|regulation of transcription, DNA-dependent|transcription factor binding
344569	Hs.132161	FOXK2	-1.5	176	0	0	1	0	0	9.49e-05	9.49e-05	176	||||FOXK2||Forkhead box K2||	Forkhead box K2	molecular function|RNA polymerase II transcription factor activity|TAS|GO:0003702|GOA/IPI|1909027//cellular component|nucleus|IEA|GO:0005634|GOA/IPI|1909027//cellular component|nucleus|TAS|GO:0005634|GOA/IPI|1909027//biological process|regulation of trans	RNA polymerase II transcription factor activity|nucleus|nucleus|regulation of transcription from RNA polymerase II promoter|regulation of transcription, DNA-dependent|transcription|transcription factor activity
3834244	Hs.239	FOXM1	3.3	5703	1	0	1	0	0	7.54e-05	0.00978	3785	||FOXM1B||MPP-2||HNF-3||INS-1||MPP2||HFH-11||HFH11||FOXM1||MPHOSPH2||FKHL16||TRIDENT||forkhead (Drosophila)-like 16||forkhead box M1||Forkhead, drosophila, homolog-like 16||forkhead box M1 isoform 2||forkhead box M1 isoform 3||forkhead box M1 isoform 1||F	Forkhead box M1	molecular function|RNA polymerase II transcription factor activity|TAS|GO:0003702|GOA/IPI|9032290//cellular component|nucleus|IEA|GO:0005634|GOA/IPI|na//biological process|regulation of transcription, DNA-dependent|IEA|GO:0006355|GOA/IPI|na//biological pr	RNA polymerase II transcription factor activity|nucleus|regulation of transcription, DNA-dependent|response to oxidative stress|transcription|transcription factor activity|transcription from RNA polymerase II promoter
3502614	Hs.28144	FSD1	1.5	524	0	0	1	0	0	8.15e-05	9.03e-05	829	||FSD1||fibronectin type III and SPRY domain containing 1||	Fibronectin type III and SPRY domain containing 1	biological process|biological process unknown|ND|GO:0000004|GOA/IPI|na//cellular component|intracellular|IEA|GO:0005622|GOA/IPI|na//molecular function|molecular function unknown|ND|GO:0005554|GOA/IPI|na	biological process unknown|intracellular|molecular function unknown
251861	Hs.269512	FSTL1	-2	7266	1	1	1	0	1	3.7e-07	0.0131	10421	||FRP||FSTL1||FOLLISTATIN-RELATED PROTEIN||Follistatin-like 1||	Follistatin-like 1	molecular function|calcium ion binding|IEA|GO:0005509|GOA/IPI|na//cellular component|extracellular space|TAS|GO:0005615|GOA/IPI|9786430//molecular function|heparin binding|TAS|GO:0008201|GOA/IPI|7957230	calcium ion binding|extracellular space|heparin binding
3505833	Hs.269512	FSTL1	-2.6	7719	1	1	1	0	1	2.22e-16	0.0131	8932	||FRP||FSTL1||FOLLISTATIN-RELATED PROTEIN||Follistatin-like 1||	Follistatin-like 1	molecular function|calcium ion binding|IEA|GO:0005509|GOA/IPI|na//cellular component|extracellular space|TAS|GO:0005615|GOA/IPI|9786430//molecular function|heparin binding|TAS|GO:0008201|GOA/IPI|7957230	calcium ion binding|extracellular space|heparin binding
4093482	Hs.433670	FTL	-1.6	3513	1	0	0	0	0	0.000118	0.000181	5941	||FTL||MGC71996||L apoferritin||ferritin L-chain||ferritin light chain||Ferritin, light polypeptide||ferritin L subunit||ferritin light polypeptide-like 3||	Ferritin, light polypeptide	molecular function|binding|IEA|GO:0005488|GOA/IPI|na//molecular function|ferric iron binding|IEA|GO:0008199|GOA/IPI|na//cellular component|ferritin complex|TAS|GO:0008043|GOA/IPI|7492760//biological process|iron ion homeostasis|TAS|GO:0006879|GOA/IPI|7492	binding|ferric iron binding|ferritin complex|iron ion homeostasis|iron ion transport
3840289	Hs.513153	FURIN	1.7	988	1	0	0	0	0	6.49e-05	6.49e-05	1134	||FURIN||PACE||Furin (paired basic amino acid cleaving enzyme)||	Furin (paired basic amino acid cleaving enzyme)	cellular component|Golgi apparatus|TAS|GO:0005794|GOA/IPI|9927419//biological process|cell-cell signaling|TAS|GO:0007267|GOA/IPI|7737999//molecular function|furin activity|TAS|GO:0004276|GOA/IPI|9927419//cellular component|integral to membrane|IEA|GO:0016	Golgi apparatus|cell-cell signaling|furin activity|integral to membrane|peptidase activity|proteolysis and peptidolysis|subtilase activity
4100219	Hs.524250	GABARAPL1	1.6	2676	1	0	0	0	0	1.73e-05	2.04e-05	4033	||GABARAPL1||GEC1||GABARAP-LIKE PROTEIN 1||GABA(A) receptor-associated protein like 1||GLANDULAR EPITHELIAL CELL PROTEIN 1||GABA-A RECEPTOR-ASSOCIATED PROTEIN-LIKE PROTEIN 1||	GABA(A) receptor-associated protein like 1	molecular function|GABA receptor binding|ISS|GO:0050811|GOA/IPI|na//molecular function|beta-tubulin binding|ISS|GO:0048487|GOA/IPI|na//cellular component|plasma membrane|ISS|GO:0005886|GOA/IPI|na//molecular function|protein binding|ISS|GO:0005515|GOA/IPI|	GABA receptor binding|beta-tubulin binding|plasma membrane|protein binding|protein targeting|synaptic transmission
446515	Hs.248112	GABRA4	-1.4	572	0	0	1	0	0	9.97e-05	0.000101	946	||GABRA4||GAMMA-AMINOBUTYRIC ACID RECEPTOR, ALPHA-4||GABA-A RECEPTOR, ALPHA-4 POLYPEPTIDE||gamma-aminobutyric acid (GABA) A receptor, alpha 4||gamma-aminobutyric acid A receptor, alpha 4 precursor||	Gamma-aminobutyric acid (GABA) A receptor, alpha 4	molecular function|GABA-A receptor activity|IEA|GO:0004890|GOA/IPI|na//molecular function|benzodiazepine receptor activity|TAS|GO:0008503|GOA/IPI|8719416//biological process|chloride transport|IEA|GO:0006821|GOA/IPI|na//molecular function|extracellular li	GABA-A receptor activity|benzodiazepine receptor activity|chloride transport|extracellular ligand-gated ion channel activity|gamma-aminobutyric acid signaling pathway|gamma-aminobutyric acid signaling pathway|integral to membrane|integral to plasma membra
4135031	Hs.278959	GAL	1.8	1868	1	0	0	0	0	2.41e-08	3.45e-08	2008	||GAL||GALN||Galanin||GLNN||	Galanin	cellular component|extracellular region|IEA|GO:0005576|GOA/IPI|na//biological process|growth hormone secretion|NAS|GO:0030252|GOA/IPI|na//biological process|insulin secretion|NAS|GO:0030073|GOA/IPI|1370155//molecular function|neuropeptide hormone activity	extracellular region|growth hormone secretion|insulin secretion|neuropeptide hormone activity|neuropeptide signaling pathway|smooth muscle contraction
4299853	Hs.404321	GARS	1.4	13551	0	0	1	0	0	2.79e-05	0.000108	7910	||SMAD1||GlyRS||GARS||6.1.1.14||DSMAV||CMT2D||GLYCYL-tRNA SYNTHETASE||glycine tRNA ligase||Charcot-Marie-Tooth neuropathy 2D||Charcot-Marie-Tooth neuropathy, neuronal type, D||	Glycyl-tRNA synthetase	molecular function|ATP binding|IEA|GO:0005524|GOA/IPI|na//cellular component|cytoplasm|TAS|GO:0005737|GOA/IPI|7961834//molecular function|glycine-tRNA ligase activity|TAS|GO:0004820|GOA/IPI|7753621//biological process|glycyl-tRNA aminoacylation|IEA|GO:000	ATP binding|cytoplasm|glycine-tRNA ligase activity|glycyl-tRNA aminoacylation|ligase activity|protein biosynthesis|soluble fraction
3950435	Hs.516494	GCG	1.5	351	0	0	1	0	0	6.09e-06	6.09e-06	1626	||GRPP||Glucagon||GCG||GLP2||GLP1||glicentin-related polypeptide||glucagon preproprotein||glucagon-like peptide 2||GCG GLUCAGON-LIKE PEPTIDE 1||	Glucagon	biological process|G-protein coupled receptor protein signaling pathway|TAS|GO:0007186|GOA/IPI|9990065//biological process|cell proliferation|TAS|GO:0008283|GOA/IPI|10861272//cellular component|extracellular region|IEA|GO:0005576|GOA/IPI|na//biological pr	G-protein coupled receptor protein signaling pathway|cell proliferation|extracellular region|feeding behavior|hormone activity|signal transduction|soluble fraction
2961614	Hs.515258	GDF15	-2.9	806	1	0	1	0	0	0	0.00978	665	||PDF||GDF15||MIC1||PLAB||PROSTATE-DERIVED FACTOR||GROWTH/DIFFERENTIATION FACTOR 15||MACROPHAGE-INHIBITING CYTOKINE 1||BONE MORPHOGENETIC PROTEIN, PLACENTA||Growth differentiation factor 15||	Growth differentiation factor 15	biological process|cell-cell signaling|TAS|GO:0007267|GOA/IPI|9326641//molecular function|cytokine activity|TAS|GO:0005125|GOA/IPI|9326641//cellular component|extracellular region|TAS|GO:0005576|GOA/IPI|9326641//molecular function|growth factor activity|I	cell-cell signaling|cytokine activity|extracellular region|growth factor activity|signal transduction|transforming growth factor beta receptor signaling pathway
3009858	Hs.515258	GDF15	-3.3	2388	0	0	1	0	0	0	1.35e-12	2294	||PDF||GDF15||MIC1||PLAB||PROSTATE-DERIVED FACTOR||GROWTH/DIFFERENTIATION FACTOR 15||MACROPHAGE-INHIBITING CYTOKINE 1||BONE MORPHOGENETIC PROTEIN, PLACENTA||Growth differentiation factor 15||	Growth differentiation factor 15	biological process|cell-cell signaling|TAS|GO:0007267|GOA/IPI|9326641//molecular function|cytokine activity|TAS|GO:0005125|GOA/IPI|9326641//cellular component|extracellular region|TAS|GO:0005576|GOA/IPI|9326641//molecular function|growth factor activity|I	cell-cell signaling|cytokine activity|extracellular region|growth factor activity|signal transduction|transforming growth factor beta receptor signaling pathway
2821663	Hs.74576	GDI1	-1.4	2874	0	0	1	0	0	5.17e-05	7.02e-05	2917	||MRX41||MRX48||GDI1||RABGDIA||RHOGDI||XAP-4||RABGD1A||GDIL||RAB GDI-ALPHA||OLIGOPHRENIN 2||mental retardation, X-linked 48||rab GDP-dissociation inhibitor, alpha||GDP dissociation inhibitor 1||OPHN2 MENTAL RETARDATION, X-LINKED 41||	GDP dissociation inhibitor 1	molecular function|GTPase activator activity|IEA|GO:0005096|GOA/IPI|na//molecular function|Rab GDP-dissociation inhibitor activity|IEA|GO:0005093|GOA/IPI|na//biological process|protein transport|IEA|GO:0015031|GOA/IPI|na//biological process|regulation of	GTPase activator activity|Rab GDP-dissociation inhibitor activity|protein transport|regulation of GTPase activity|signal transduction
3352259	Hs.77719	GGCX	1.5	1295	1	0	0	0	0	0.00014	0.00014	1241	||GGCX||VKCFD1||Gamma-glutamyl carboxylase||vitamin K-dependent gamma-carboxylase||	Gamma-glutamyl carboxylase	biological process|blood coagulation|TAS|GO:0007596|GOA/IPI|9845520//molecular function|gamma-glutamyl carboxylase activity|TAS|GO:0008488|GOA/IPI|1749935//cellular component|integral to membrane|TAS|GO:0016021|GOA/IPI|1749935//molecular function|ligase a	blood coagulation|gamma-glutamyl carboxylase activity|integral to membrane|ligase activity|membrane fraction|peptidyl-glutamic acid carboxylation|protein modification
3844139	Hs.447968	GJA5	-1.6	994	1	0	0	0	0	7.72e-05	7.72e-05	903	||MGC11185||CX40||GJA5||GAP JUNCTION PROTEIN, 40-KD||GAP JUNCTION PROTEIN, ALPHA-5||gap junction protein, alpha 5, 40kDa (connexin 40)||gap junction protein, alpha 5, 40kD (connexin 40)||	Gap junction protein, alpha 5, 40kDa (connexin 40)	biological process|cell communication|IEA|GO:0007154|GOA/IPI|na//molecular function|connexon channel activity|TAS|GO:0015285|GOA/IPI|7966354//cellular component|connexon complex|IEA|GO:0005922|GOA/IPI|na//cellular component|integral to membrane|IEA|GO:001	cell communication|connexon channel activity|connexon complex|integral to membrane|intercellular junction assembly|muscle contraction|transport
841345	Hs.201712	GLG1	-1.3	5906	0	0	1	0	1	0.000381	0.000427	6739	||FLJ23967||ESL-1||CFR-1||GLG1||MG160||ESL1||GOLGI SIALOGLYCOPROTEIN MG-160||Golgi apparatus protein 1||cysteine-rich fibroblast growth factor receptor||E-SELECTIN LIGAND 1, MOUSE, HOMOLOG OF||	Golgi apparatus protein 1	cellular component|Golgi membrane|TAS|GO:0000139|GOA/IPI|8985126//molecular function|fibroblast growth factor binding|IEA|GO:0017134|GOA/IPI|na//cellular component|integral to membrane|IEA|GO:0016021|GOA/IPI|na//cellular component|membrane|IEA|GO:0016020|	Golgi membrane|fibroblast growth factor binding|integral to membrane|membrane|receptor binding
3352922	Hs.268849	GLO1	1.5	9793	1	0	1	1	0	2.25e-05	5.35e-05	7365	||4.4.1.5||GLYI||GLO1||glyoxalase I||lactoylglutathione lyase||lactoyl glutathione lyase||	Glyoxalase I	biological process|carbohydrate metabolism|NAS|GO:0005975|GOA/IPI|7684374//molecular function|lactoylglutathione lyase activity|TAS|GO:0004462|GOA/IPI|7684374//molecular function|lyase activity|IEA|GO:0016829|GOA/IPI|na	carbohydrate metabolism|lactoylglutathione lyase activity|lyase activity
3342779	Hs.518525	GLUL	-1.4	7896	0	0	1	0	0	0.00786	0.00786	9610	||GLULL3||GLUL||6.3.1.2||GLULL1||GLULL2||GLUTAMINE SYNTHETASE||GLUTAMATE-AMMONIA LIGASE-LIKE 2||GLUTAMATE-AMMONIA LIGASE-LIKE 3||Glutamate-ammonia ligase (glutamine synthase)||GLNS GLUTAMATE-AMMONIA LIGASE-LIKE 1||	Glutamate-ammonia ligase (glutamine synthase)	molecular function|glutamate-ammonia ligase activity|IEA|GO:0004356|GOA/IPI|na//biological process|glutamine biosynthesis|NR|GO:0006542|GOA/IPI|na//biological process|glutamine biosynthesis|IEA|GO:0006542|GOA/IPI|na//molecular function|ligase activity|IEA	glutamate-ammonia ligase activity|glutamine biosynthesis|glutamine biosynthesis|ligase activity|nitrogen compound metabolism|regulation of neurotransmitter levels
3546249	Hs.344151	GOLGA4	1.5	1038	1	0	0	1	0	0.000112	0.000149	1607	||||GOLGA4||Golgi autoantigen, golgin subfamily a, 4||	Golgi autoantigen, golgin subfamily a, 4	cellular component|Golgi trans face|TAS|GO:0005802|GOA/IPI|1400343//cellular component|membrane fraction|NR|GO:0005624|GOA/IPI|na//biological process|vesicle-mediated transport|TAS|GO:0016192|GOA/IPI|8626529	Golgi trans face|membrane fraction|vesicle-mediated transport
2820849	Hs.500756	GOT1	1.9	1332	1	0	1	0	0	2.39e-08	8.47e-05	3047	||2.6.1.1||GOT1||ASPARTATE AMINOTRANSFERASE, CYTOSOLIC||GLUTAMATE OXALOACETATE TRANSAMINASE, SOLUBLE||Glutamic-oxaloacetic transaminase 1, soluble (aspartate aminotransferase 1)||	Glutamic-oxaloacetic transaminase 1, soluble (aspartate aminotransferase 1)	biological process|amino acid metabolism|IEA|GO:0006520|GOA/IPI|na//biological process|aspartate catabolism|TAS|GO:0006533|GOA/IPI|3207426//molecular function|aspartate transaminase activity|IEA|GO:0004069|GOA/IPI|na//biological process|biosynthesis|IEA|G	amino acid metabolism|aspartate catabolism|aspartate transaminase activity|biosynthesis|cytosol
3537949	Hs.319301	GPR89	-1.9	2860	0	1	1	0	0	4.65e-06	0.000117	2826	||GPR89||G protein-coupled receptor 89||	G protein-coupled receptor 89	biological process|positive regulation of I-kappaB kinase/NF-kappaB cascade|IMP|GO:0043123|GOA/IPI|12761501//molecular function|receptor activity|IEA|GO:0004872|GOA/IPI|na	positive regulation of I-kappaB kinase/NF-kappaB cascade|receptor activity
3508975	Hs.239370	GPSM1	1.5	5615	1	0	0	0	0	5.02e-05	5.66e-05	9531	||GPSM1||G-protein signalling modulator 1 (AGS3-like, C. elegans)||	G-protein signalling modulator 1 (AGS3-like, C. elegans)	molecular function|GTPase activator activity|IEA|GO:0005096|GOA/IPI|na//molecular function|binding|IEA|GO:0005488|GOA/IPI|na//biological process|signal transduction|IEA|GO:0007165|GOA/IPI|na	GTPase activator activity|binding|signal transduction
3505654	Hs.76686	GPX1	1.7	2232	1	0	0	0	0	1.8e-05	1.8e-05	3496	||MGC14399||MGC88245||GSHPX1||1.11.1.9||GPX1||Glutathione peroxidase 1||glutathione peroxidase 1 isoform 2||glutathione peroxidase 1 isoform 1||GPX1 GLUTATHIONE PEROXIDASE DEFICIENCY, HEMOLYTIC ANEMIA POSSIBLY DUE TO||	Glutathione peroxidase 1	molecular function|glutathione peroxidase activity|IEA|GO:0004602|GOA/IPI|2307470//molecular function|glutathione peroxidase activity|TAS|GO:0004602|GOA/IPI|2307470//molecular function|oxidoreductase activity|IEA|GO:0016491|GOA/IPI|na//biological process|	glutathione peroxidase activity|glutathione peroxidase activity|oxidoreductase activity|response to oxidative stress
773384	Hs.386793	GPX3	-2.1	220	1	0	0	0	0	7.11e-12	0.05	1945	||1.11.1.9||GPX3||GLUTATHIONE PEROXIDASE, PLASMA||Glutathione peroxidase 3 (plasma)||plasma glutathione peroxidase 3 precursor||	Glutathione peroxidase 3 (plasma)	molecular function|electron transporter activity|TAS|GO:0005489|GOA/IPI|3619451//cellular component|extracellular region|TAS|GO:0005576|GOA/IPI|3619451//molecular function|glutathione peroxidase activity|TAS|GO:0004602|GOA/IPI|3619451//molecular function|	electron transporter activity|extracellular region|glutathione peroxidase activity|oxidoreductase activity|response to lipid hydroperoxide|soluble fraction
2821031	Hs.418105	GRCA	-1.4	440	0	0	1	0	0	6.81e-05	8.58e-05	1448	||GRCA||gene rich cluster, A gene||	Gene rich cluster, A gene	biological process|G-protein coupled receptor protein signaling pathway|IEA|GO:0007186|GOA/IPI|na//cellular component|integral to membrane|IEA|GO:0016021|GOA/IPI|na//molecular function|oxidoreductase activity|IEA|GO:0016491|GOA/IPI|na//molecular function|	G-protein coupled receptor protein signaling pathway|integral to membrane|oxidoreductase activity|oxidoreductase activity, acting on paired donors, with incorporation or reduction of molecular oxygen, 2-oxoglutarate as one donor, and incorporation of one
21981	Hs.503743	GRIA4	2.8	173	1	0	0	0	0	3.4e-06	2.47e-05	602	||GRIA4||GLUR4C||GLURD||GLUTAMATE RECEPTOR 4||glutamate receptor, ionotrophic, AMPA 4||glutamate receptor, ionotropic, AMPA 4||	Glutamate receptor, ionotrophic, AMPA 4	biological process|glutamate signaling pathway|TAS|GO:0007215|GOA/IPI|8589990//molecular function|glutamate-gated ion channel activity|IEA|GO:0005234|GOA/IPI|na//cellular component|integral to membrane|IEA|GO:0016021|GOA/IPI|na//molecular function|ion cha	glutamate signaling pathway|glutamate-gated ion channel activity|integral to membrane|ion channel activity|ion transport|ionotropic glutamate receptor activity|plasma membrane|potassium channel activity|potassium ion transport|receptor activity|synaptic t
70120	Hs.524625	GRK5	-1.4	1442	0	0	1	0	0	1.51e-05	1.83e-05	1795	||2.7.1.-||GRK5||GPRK5||G protein-coupled receptor kinase 5||	G protein-coupled receptor kinase 5	molecular function|ATP binding|IEA|GO:0005524|GOA/IPI|na//molecular function|G-protein coupled receptor kinase activity|IEA|GO:0004703|GOA/IPI|na//biological process|G-protein signaling, coupled to cAMP nucleotide second messenger|TAS|GO:0007188|GOA/IPI|8	ATP binding|G-protein coupled receptor kinase activity|G-protein signaling, coupled to cAMP nucleotide second messenger|cytoplasm|phospholipid binding|protein amino acid phosphorylation|protein kinase C binding|regulation of G-protein coupled receptor pro
2821810	Hs.514220	GRN	-1.4	4475	0	0	1	0	0	4.6e-05	0.000149	8047	||GEP||proepithelin||acrogranin||GP88||progranulin||PEPI||PCDGF||Granulin||GRN||granulin-epithelin precursor||PC cell-derived growth factor||granulin isoform 1 precursor||granulin isoform 2 precursor||	Granulin	biological process|cell proliferation|NR|GO:0008283|GOA/IPI|na//biological process|cell-cell signaling|NR|GO:0007267|GOA/IPI|na//molecular function|cytokine activity|IEA|GO:0005125|GOA/IPI|na//cellular component|extracellular region|NR|GO:0005576|GOA/IPI|	cell proliferation|cell-cell signaling|cytokine activity|extracellular region|growth factor activity|positive regulation of cell proliferation|signal transduction
3943417	Hs.94107	GSTA2	2.8	383	1	0	1	0	0	0	4.02e-10	719	||GSTA2-2||GTH2||MGC10525||GST-gamma||2.5.1.18||GSTA2||GTA2||liver GST2||glutathione S-aralkyltransferase A2||glutathione S-aryltransferase A2||S-(hydroxyalkyl)glutathione lyase A2||glutathione S-transferase 2||HA subunit 2||glutathione S-alkyltransferase	Glutathione S-transferase A2	cellular component|cellular component unknown|ND|GO:0008372|GOA/IPI|na//molecular function|glutathione transferase activity|NAS|GO:0004364|GOA/IPI|1497629,3138230//molecular function|glutathione transferase activity|TAS|GO:0004364|GOA/IPI|1497629,3138230/	cellular component unknown|glutathione transferase activity|glutathione transferase activity|metabolism|transferase activity
3509784	Hs.2006	GSTM3	-1.4	388	0	0	1	0	0	0.000117	0.000117	1050	||MGC3704||GSTB||GTM3||MGC3310||2.5.1.18||GST5||GSTM3-3||GSTM3||brain GST||glutathione S-aryltransferase M3||glutathione S-alkyltransferase M3||S-(hydroxyalkyl)glutathione lyase M3||glutathione S-aralkyltransferase M3||GST class-mu 3||GLUTATHIONE S-TRANSF	Glutathione S-transferase M3 (brain)	biological process|establishment of blood-nerve barrier|TAS|GO:0008065|GOA/IPI|2345169//molecular function|glutathione transferase activity|TAS|GO:0004364|GOA/IPI|2345169//biological process|metabolism|IEA|GO:0008152|GOA/IPI|na//molecular function|transfe	establishment of blood-nerve barrier|glutathione transferase activity|metabolism|transferase activity
3630923	Hs.2006	GSTM3	-1.9	1026	1	0	1	0	0	2.63e-10	6.45e-05	1940	||MGC3704||GSTB||GTM3||MGC3310||2.5.1.18||GST5||GSTM3-3||GSTM3||brain GST||glutathione S-aryltransferase M3||glutathione S-alkyltransferase M3||S-(hydroxyalkyl)glutathione lyase M3||glutathione S-aralkyltransferase M3||GST class-mu 3||GLUTATHIONE S-TRANSF	Glutathione S-transferase M3 (brain)	biological process|establishment of blood-nerve barrier|TAS|GO:0008065|GOA/IPI|2345169//molecular function|glutathione transferase activity|TAS|GO:0004364|GOA/IPI|2345169//biological process|metabolism|IEA|GO:0008152|GOA/IPI|na//molecular function|transfe	establishment of blood-nerve barrier|glutathione transferase activity|metabolism|transferase activity
840990	Hs.348387	GSTM4	1.3	1061	0	0	1	0	0	0.000229	0.000307	3812	||MGC9247||GTS-Mu2||2.5.1.18||GTM4||GSTM4-4||GSTM4||glutathione S-transferase M4||glutathione S-alkyltransferase M4||glutathione S-aryltransferase M4||glutathione S-aralkyltransferase M4||S-(hydroxyalkyl)glutathione lyase M4||GST class-mu 4||glutathione S	Glutathione S-transferase M4	molecular function|glutathione transferase activity|IEA|GO:0004364|GOA/IPI|8349586//molecular function|glutathione transferase activity|TAS|GO:0004364|GOA/IPI|8349586//biological process|metabolism|IEA|GO:0008152|GOA/IPI|na//molecular function|transferase	glutathione transferase activity|glutathione transferase activity|metabolism|transferase activity
3995846	Hs.268573	GSTT1	1.6	2958	0	0	1	0	0	3.91e-05	3.93e-05	2349	||GSTT1||2.5.1.18||GLUTATHIONE S-TRANSFERASE, THETA-1||glutathione S-transferase theta 1||	Glutathione S-transferase theta 1	molecular function|glutathione transferase activity|TAS|GO:0004364|GOA/IPI|8198545//biological process|response to stress|NR|GO:0006950|GOA/IPI|na//molecular function|transferase activity|IEA|GO:0016740|GOA/IPI|na	glutathione transferase activity|response to stress|transferase activity
3139094	Hs.26403	GSTZ1	1.5	649	0	0	1	0	0	1.86e-05	3.55e-05	1506	||GSTZ1-1||MAAI||GSTZ1||5.2.1.2||2.5.1.18||MGC2029||MAI||glutathione S-aralkyltransferase||maleylacetone isomerase||glutathione S-alkyltransferase||S-(hydroxyalkyl)glutathione lyase||glutathione S-aryltransferase||GLUTATHIONE S-TRANSFERASE Z1||GLUTATHIONE	Glutathione transferase zeta 1 (maleylacetoacetate isomerase)	biological process|L-phenylalanine catabolism|ISS|GO:0006559|GOA/IPI|na//biological process|aromatic amino acid family metabolism|IEA|GO:0009072|GOA/IPI|na//molecular function|catalytic activity|IEA|GO:0003824|GOA/IPI|na//cellular component|cytoplasm|IEA|	L-phenylalanine catabolism|aromatic amino acid family metabolism|catalytic activity|cytoplasm|glutathione peroxidase activity|glutathione transferase activity|isomerase activity|maleylacetoacetate isomerase activity|mitochondrion|transferase activity|tyro
2819217	Hs.523510	GTF2H1	1.6	1977	1	0	1	1	0	1.03e-06	0.000128	2133	||TFB1||BTF2||GTF2H1||TFIIH, 62-KD SUBUNIT||GTF2H, 62-KD SUBUNIT||TRANSCRIPTION FACTOR IIH, 62-KD SUBUNIT||general transcription factor IIH, polypeptide 1, 62kDa||general transcription factor IIH, polypeptide 1 (62kD subunit)||	General transcription factor IIH, polypeptide 1, 62kDa	biological process|DNA repair|TAS|GO:0006281|GOA/IPI|9118947//molecular function|[RNA-polymerase]-subunit kinase activity|TAS|GO:0008353|GOA/IPI|7533895//molecular function|general RNA polymerase II transcription factor activity|TAS|GO:0016251|GOA/IPI|911	DNA repair|[RNA-polymerase]-subunit kinase activity|general RNA polymerase II transcription factor activity|nucleus|regulation of cyclin dependent protein kinase activity|regulation of transcription, DNA-dependent|transcription|transcription factor TFIIH
3932186	Hs.398348	GTF2H2	1.4	252	0	0	1	0	0	0.00019	0.00019	631	||GTF2H2||TFIIH||T-BTF2P44||TRANSCRIPTION FACTOR IIH, 44-KD SUBUNIT||general transcription factor IIH, polypeptide 2, 44kDa||general transcription factor IIH, polypeptide 2, 44kD subunit||general transcription factor IIH, polypeptide 2 (44kD subunit)||	General transcription factor IIH, polypeptide 2, 44kDa	biological process|DNA repair|NR|GO:0006281|GOA/IPI|na//cellular component|nucleus|IEA|GO:0005634|GOA/IPI|na//biological process|regulation of transcription, DNA-dependent|IEA|GO:0006355|GOA/IPI|na//biological process|response to UV|TAS|GO:0009411|GOA/IPI	DNA repair|nucleus|regulation of transcription, DNA-dependent|response to UV|transcription factor TFIIH complex|transcription factor activity|transcription initiation|translation factor activity, nucleic acid binding
632592	Hs.24258	GUCY1A3	-2.7	1019	0	1	0	0	1	7.52e-06	7.52e-06	2058	||GUCY1A3||GC-SA3||GC-S-alpha-1||4.6.1.2||GUC1A3||GUCY1A1||GUCSA3||GUCA3||GUANYLYL CYCLASE, SOLUBLE, ALPHA-3||GUANYLATE CYCLASE, SOLUBLE, ALPHA-1||soluble guanylate cyclase large subunit||GUANYLATE CYCLASE 1, SOLUBLE, ALPHA-3||Guanylate cyclase 1, soluble	Guanylate cyclase 1, soluble, alpha 3	biological process|cGMP biosynthesis|IEA|GO:0006182|GOA/IPI|na//biological process|circulation|TAS|GO:0008015|GOA/IPI|9742212//molecular function|guanylate cyclase activity|TAS|GO:0004383|GOA/IPI|9742212//cellular component|guanylate cyclase complex, solu	cGMP biosynthesis|circulation|guanylate cyclase activity|guanylate cyclase complex, soluble|nitric oxide mediated signal transduction|receptor activity
344347	Hs.77890	GUCY1B3	-1.5	230	0	0	1	0	0	1.48e-05	5.99e-05	372	||GC-S-beta-1||GUC1B3||4.6.1.2||GUCY1B1||GUCY1B3||GUCSB3||GUCB3||GC-SB3||GUANYLATE CYCLASE, SOLUBLE, BETA-1||GUANYLYL CYCLASE, SOLUBLE, BETA-3||GUANYLATE CYCLASE 1, SOLUBLE, BETA-3||Guanylate cyclase 1, soluble, beta 3||	Guanylate cyclase 1, soluble, beta 3	biological process|cGMP biosynthesis|IEA|GO:0006182|GOA/IPI|na//biological process|circulation|TAS|GO:0008015|GOA/IPI|9742212//cellular component|cytoplasm|NR|GO:0005737|GOA/IPI|na//molecular function|guanylate cyclase activity|TAS|GO:0004383|GOA/IPI|9742	cGMP biosynthesis|circulation|cytoplasm|guanylate cyclase activity|guanylate cyclase complex, soluble|heme binding|nitric oxide mediated signal transduction|receptor activity
3930700	Hs.434973	GYPA	-1.5	360	0	0	1	0	0	3.1e-05	8.35e-05	685	||||GYPA||Glycophorin A (includes MN blood group)||	Glycophorin A (includes MN blood group)	biological process|biological process unknown|ND|GO:0000004|GOA/IPI|na//cellular component|integral to membrane|IEA|GO:0016021|GOA/IPI|na//cellular component|membrane|IEA|GO:0016020|GOA/IPI|na//cellular component|membrane fraction|TAS|GO:0005624|GOA/IPI|3	biological process unknown|integral to membrane|membrane|membrane fraction|molecular function unknown|plasma membrane
2962965	Hs.551588	H19	2.3	1758	1	1	0	0	0	1.92e-07	0.05	1814	||ASM1||H19||D11S813E||H19 GENE||ADULT SKELETAL MUSCLE GENE||H19, imprinted maternally expressed untranslated mRNA||	H19, imprinted maternally expressed untranslated mRNA
2988132	Hs.515848	HADHB	1.5	3896	1	0	0	0	0	0.000114	0.000139	4788	||MSTP029||HADHB||2.3.1.16||hydroxyacyl dehydrogenase, subunit B||MITOCHONDRIAL TRIFUNCTIONAL PROTEIN, BETA SUBUNIT||HYDROXYACYL-CoA DEHYDROGENASE/3-KETOACYL-CoA THIOLASE/ENOYL-CoA HYDRATASE, BETA SUBUNIT||hydroxyacyl-Coenzyme A dehydrogenase/3-ketoacyl-C	Hydroxyacyl-Coenzyme A dehydrogenase/3-ketoacyl-Coenzyme A thiolase/enoyl-Coenzyme A hydratase (trifunctional protein), beta subunit	molecular function|3-hydroxyacyl-CoA dehydrogenase activity|TAS|GO:0003857|GOA/IPI|1550553//molecular function|acetyl-CoA C-acyltransferase activity|TAS|GO:0003988|GOA/IPI|8135828//molecular function|acyltransferase activity|IEA|GO:0008415|GOA/IPI|na//mol	3-hydroxyacyl-CoA dehydrogenase activity|acetyl-CoA C-acyltransferase activity|acyltransferase activity|enoyl-CoA hydratase activity|fatty acid beta-oxidation|fatty acid metabolism|lipid metabolism|mitochondrial membrane|transferase activity
2820507	Hs.438289	HADHSC	-1.4	3138	0	0	1	0	0	0.000275	0.000275	5729	||HADHSC||HADHSC DEFICIENCY||SCHAD DEFICIENCY||L-3-hydroxyacyl-CoA dehydrogenase, short chain||L-3-hydroxyacyl-Coenzyme A dehydrogenase, short chain||SCHAD L-3-@HYDROXYACYL-CoA DEHYDROGENASE, SHORT CHAIN, DEFICIENCY OF||	L-3-hydroxyacyl-Coenzyme A dehydrogenase, short chain	molecular function|3-hydroxyacyl-CoA dehydrogenase activity|TAS|GO:0003857|GOA/IPI|8687463//biological process|fatty acid metabolism|IEA|GO:0006631|GOA/IPI|na//biological process|lipid metabolism|IEA|GO:0006629|GOA/IPI|na//cellular component|mitochondrion	3-hydroxyacyl-CoA dehydrogenase activity|fatty acid metabolism|lipid metabolism|mitochondrion|oxidoreductase activity
4133117	Hs.530049	HBG1	1.7	1679	0	0	1	0	0	2.63e-06	6.87e-06	12032	||HBGA||HSGGL1||HBG1||HBGR||A-gamma globin||hemoglobin gamma-a chain||gamma A hemoglobin||hemoglobin, gamma A||Hemoglobin, gamma, regulator of||HEMOGLOBIN--GAMMA LOCUS, 136 ALANINE||	Hemoglobin, gamma A	cellular component|hemoglobin complex|IEA|GO:0005833|GOA/IPI|na//molecular function|oxygen binding|IEA|GO:0019825|GOA/IPI|na//biological process|oxygen transport|IEA|GO:0015671|GOA/IPI|na//molecular function|oxygen transporter activity|IEA|GO:0005344|GOA/	hemoglobin complex|oxygen binding|oxygen transport|oxygen transporter activity|transport
3952242	Hs.48348	HH114	1.5	1124	1	0	0	0	0	0.000105	0.000142	1087	||HH114||hypothetical protein HH114||	Hypothetical protein HH114
3535529	Hs.15299	HIS1	1.4	1900	1	0	0	1	0	0.000226	0.000226	3159	||CLP1||HIS1||HMBA-inducible||CARDIAC LINEAGE PROTEIN 1||	HMBA-inducible	molecular function|cyclin-dependent protein kinase inhibitor activity|IDA|GO:0004861|GOA/IPI|14580347//cellular component|cytoplasm|IDA|GO:0005737|GOA/IPI|12581153//biological process|negative regulation of cyclin dependent protein kinase activity|IDA|GO:	cyclin-dependent protein kinase inhibitor activity|cytoplasm|negative regulation of cyclin dependent protein kinase activity|negative regulation of transcription from RNA polymerase II promoter|nucleus|protein binding|snRNA binding|transcriptional repress
4272520	Hs.531610	HIST1H4E	-1.5	415	1	0	0	0	0	5.04e-05	0.000238	792	||||HIST1H4E||Histone 1, H4e||	Histone 1, H4e
4273904	Hs.421737	HIST1H4H	-1.5	519	1	0	0	0	0	0.000261	0.000261	932	||H4/H||H4FH||HIST1H4H||histone 1, H4h||H4 HISTONE FAMILY, MEMBER H||	Histone 1, H4h
2823572	Hs.530461	HIST2H2AA	-1.8	867	1	0	0	0	0	2.09e-06	2.09e-06	1048	||HIST2H2AA||H2A.2||H2A/O||H2AFO||histone 2, H2aa||HISTONE 2A FAMILY, MEMBER O||	Histone 2, H2aa
2989788	Hs.2178	HIST2H2BE	-2.1	1976	1	1	1	0	1	1.55e-15	0.0363	2367	||H2B.1||H2B/Q||H2BFQ||HIST2H2BE||H2B HISTONE||histone 2, H2be||HISTONE 2B FAMILY, MEMBER Q||	Histone 2, H2be	molecular function|DNA binding|ISS|GO:0003677|GOA/IPI|1469070//molecular function|DNA binding|NAS|GO:0003677|GOA/IPI|1469070//cellular component|chromosome|IEA|GO:0005694|GOA/IPI|na//biological process|chromosome organization and biogenesis (sensu Eukaryo	DNA binding|DNA binding|chromosome|chromosome organization and biogenesis (sensu Eukaryota)|nucleosome|nucleosome|nucleosome assembly|nucleosome assembly|nucleus
363103	Hs.434953	HMGB2	1.6	2660	1	0	0	1	0	0.00978	0.00978	3965	||HMGB2||NONHISTONE CHROMOSOMAL PROTEIN HMG2||CHROMOSOMAL PROTEIN, NONHISTONE, HMG2||High-mobility group box 2||HIGH MOBILITY GROUP PROTEIN 2||HIGH MOBILITY GROUP BOX 2||	High-mobility group box 2	molecular function|DNA bending activity|IDA|GO:0008301|GOA/IPI|8339930//biological process|DNA repair|TAS|GO:0006281|GOA/IPI|11909973//biological process|DNA replication|TAS|GO:0006260|GOA/IPI|11909973//biological process|DNA unwinding|TAS|GO:0006268|GOA/	DNA bending activity|DNA repair|DNA replication|DNA unwinding|base-excision repair, DNA ligation|chromatin|condensed chromosome|double-stranded DNA binding|establishment and/or maintenance of chromatin architecture|nuclear chromosome|nucleosome assembly|p
2819708	Hs.397729	HMGCS1	-1.4	2512	0	0	1	0	0	6.69e-05	6.69e-05	2037	||HMGCS1||HMG-CoA SYNTHASE, SOLUBLE||3-@HYDROXY-3-METHYLGLUTARYL-CoA SYNTHASE 1, SOLUBLE||3-hydroxy-3-methylglutaryl-Coenzyme A synthase 1 (soluble)||	3-hydroxy-3-methylglutaryl-Coenzyme A synthase 1 (soluble)	biological process|acetyl-CoA metabolism|IEA|GO:0006084|GOA/IPI|na//biological process|cholesterol biosynthesis|IEA|GO:0006695|GOA/IPI|na//cellular component|cytoplasm|TAS|GO:0005737|GOA/IPI|7913309//molecular function|hydroxymethylglutaryl-CoA synthase a	acetyl-CoA metabolism|cholesterol biosynthesis|cytoplasm|hydroxymethylglutaryl-CoA synthase activity|lipid metabolism|soluble fraction|transferase activity
795932	Hs.72550	HMMR	1.9	257	0	0	1	0	0	6.19e-11	6.19e-11	412	||HMMR||hyaluronan-mediated motility receptor (RHAMM)||	Hyaluronan-mediated motility receptor (RHAMM)	biological process|cell motility|NR|GO:0006928|GOA/IPI|na//molecular function|hyaluronic acid binding|NR|GO:0005540|GOA/IPI|na	cell motility|hyaluronic acid binding
3547193	Hs.248746	HNRPAB	1.6	938	1	0	1	0	0	4.34e-06	0.00012	1575	||HNRPAB||ABBP1||APOBEC1-BINDING PROTEIN 1||heterogeneous nuclear ribonucleoprotein A/B||APOLIPOPROTEIN B mRNA-EDITING ENZYME, CATALYTIC POLYPEPTIDE 1-BINDING PROTEIN 1||	Heterogeneous nuclear ribonucleoprotein A/B	molecular function|RNA helicase activity|NR|GO:0003724|GOA/IPI|na//molecular function|mRNA binding|TAS|GO:0003729|GOA/IPI|8999813//biological process|mRNA editing|TAS|GO:0006381|GOA/IPI|8999813//molecular function|nucleotide binding|IEA|GO:0000166|GOA/IPI	RNA helicase activity|mRNA binding|mRNA editing|nucleotide binding|nucleus
611075	Hs.67397	HOXA1	1.6	2071	1	0	0	1	0	0.000202	0.000202	2439	||HOXA1||HOX1F||HOMEOBOX 1F||HOMEOBOX A1||homeo box A1||lab, DROSOPHILA, HOMOLOG OF||Hox-1.6, MOUSE, HOMOLOG OF||	Homeo box A1	molecular function|RNA polymerase II transcription factor activity|TAS|GO:0003702|GOA/IPI|7622051//biological process|development|TAS|GO:0007275|GOA/IPI|7622051//cellular component|nucleus|IEA|GO:0005634|GOA/IPI|na//biological process|regulation of transc	RNA polymerase II transcription factor activity|development|nucleus|regulation of transcription, DNA-dependent|transcription factor activity
135050	Hs.149548	HOXB5	-2.2	339	1	0	1	0	0	4.22e-08	5.04e-05	1004	||HOXB5||HOX2A||HOMEOBOX 2A||HOMEOBOX B5||homeo box B5||Hox2.1, MOUSE, HOMOLOG OF||	Homeo box B5	biological process|morphogenesis|TAS|GO:0009653|GOA/IPI|3000607//cellular component|nucleus|IEA|GO:0005634|GOA/IPI|na//biological process|regulation of transcription, DNA-dependent|IEA|GO:0006355|GOA/IPI|na//molecular function|transcription factor activit	morphogenesis|nucleus|regulation of transcription, DNA-dependent|transcription factor activity
3028596	Hs.436181	HOXB7	2	1069	0	1	0	0	0	2.24e-06	2.24e-06	1055	||HOX2C||HOXB7||HOMEOBOX 2C||HOMEOBOX B7||homeo box B7||Hox-2.3, MOUSE, HOMOLOG OF||	Homeo box B7	biological process|development|NAS|GO:0007275|GOA/IPI|2885844//cellular component|nucleus|IEA|GO:0005634|GOA/IPI|1678287//cellular component|nucleus|NAS|GO:0005634|GOA/IPI|1678287//biological process|regulation of transcription, DNA-dependent|IEA|GO:00063	development|nucleus|nucleus|regulation of transcription, DNA-dependent|regulation of transcription, DNA-dependent|transcription factor activity|transcription factor activity
3628279	Hs.93574	HOXD3	-1.5	373	0	0	1	0	0	0.000113	0.000134	554	||HOX4A||HOXD3||HOMEOBOX 4A||HOMEOBOX D3||homeo box D3||Hox-4.1, MOUSE, HOMOLOG OF||	Homeo box D3	biological process|morphogenesis|NR|GO:0009653|GOA/IPI|na//cellular component|nucleus|IEA|GO:0005634|GOA/IPI|na//biological process|regulation of transcription, DNA-dependent|IEA|GO:0006355|GOA/IPI|na//molecular function|transcription factor activity|NR|G	morphogenesis|nucleus|regulation of transcription, DNA-dependent|transcription factor activity
3934455	Hs.513711	HP	3.1	1055	1	0	0	0	0	2.34e-09	8.33e-06	1040	||HP||Bp||Haptoglobin||HAPTOGLOBIN, BETA POLYPEPTIDE||HP HAPTOGLOBIN, ALPHA POLYPEPTIDE||	Haptoglobin	molecular function|chymotrypsin activity|IEA|GO:0004263|GOA/IPI|na//biological process|defense response|TAS|GO:0006952|GOA/IPI|7036344//cellular component|extracellular region|NAS|GO:0005576|GOA/IPI|14718574//molecular function|hemoglobin binding|IEA|GO:0	chymotrypsin activity|defense response|extracellular region|hemoglobin binding|iron ion homeostasis|proteolysis and peptidolysis|trypsin activity
74091	Hs.426485	HPX	2.7	642	1	0	0	0	0	3.67e-06	3.67e-06	1226	||HPX||Hemopexin||	Hemopexin	molecular function|binding|TAS|GO:0005488|GOA/IPI|3855550//cellular component|extracellular space|TAS|GO:0005615|GOA/IPI|3855550//biological process|heme transport|TAS|GO:0015886|GOA/IPI|3855550//molecular function|heme transporter activity|TAS|GO:0015232	binding|extracellular space|heme transport|heme transporter activity|iron ion homeostasis|transport
3051149	Hs.502775	HRASLS3	-1.7	1814	0	1	0	0	0	6.22e-05	6.22e-05	1843	||HRASLS3||HRAS-like suppressor 3||	HRAS-like suppressor 3	biological process|cell cycle|IEA|GO:0007049|GOA/IPI|na//cellular component|integral to membrane|IEA|GO:0016021|GOA/IPI|na//molecular function|molecular function unknown|ND|GO:0005554|GOA/IPI|9771974//biological process|negative regulation of cell cycle|I	cell cycle|integral to membrane|molecular function unknown|negative regulation of cell cycle
767779	Hs.87247	HRK	-1.8	321	1	0	0	0	0	6.9e-07	1.51e-06	522	||HRK||DP5||BCL2-INTERACTING PROTEIN||harakiri, BCL2 interacting protein (contains only BH3 domain)||	Harakiri, BCL2 interacting protein (contains only BH3 domain)	biological process|induction of apoptosis|TAS|GO:0006917|GOA/IPI|9130713//biological process|negative regulation of survival gene product activity|TAS|GO:0008634|GOA/IPI|9130713//biological process|regulation of apoptosis|IEA|GO:0042981|GOA/IPI|na	induction of apoptosis|negative regulation of survival gene product activity|regulation of apoptosis
3506339	Hs.154163	HRMT1L1	-1.3	2157	0	0	1	0	1	0.000373	0.000423	3086	||||HRMT1L1||HMT1 hnRNP methyltransferase-like 1 (S. cerevisiae)||	HMT1 hnRNP methyltransferase-like 1 (S. cerevisiae)	molecular function|S-adenosylmethionine-dependent methyltransferase activity|IEA|GO:0008757|GOA/IPI|na//cellular component|nucleus|TAS|GO:0005634|GOA/IPI|9545638//biological process|protein amino acid methylation|TAS|GO:0006479|GOA/IPI|9545638//molecular	S-adenosylmethionine-dependent methyltransferase activity|nucleus|protein amino acid methylation|signal transducer activity|signal transduction|transferase activity
4286028	Hs.195040	HSD11B1	1.8	359	0	0	1	0	0	8.97e-06	8.97e-06	469	||HSD11B1||HSD11L||HDL||11-@BETA-HYDROXYSTEROID DEHYDROGENASE, TYPE I||Hydroxysteroid (11-beta) dehydrogenase 1||	Hydroxysteroid (11-beta) dehydrogenase 1	molecular function|11-beta-hydroxysteroid dehydrogenase activity|IDA|GO:0003845|GOA/IPI|10497258//cellular component|endoplasmic reticulum membrane|IDA|GO:0005789|GOA/IPI|10497258//biological process|glucocorticoid metabolism|NAS|GO:0008211|GOA/IPI|104972	11-beta-hydroxysteroid dehydrogenase activity|endoplasmic reticulum membrane|glucocorticoid metabolism|integral to membrane|lipid metabolism|metabolism|microsome|oxidoreductase activity
4077164	Hs.162795	HSD17B2	2.4	717	1	0	1	0	0	3.1e-09	0.0435	3072	||HSD17B2||17-@BETA-HSD II||17-@BETA-HYDROXYSTEROID DEHYDROGENASE II||Hydroxysteroid (17-beta) dehydrogenase 2||	Hydroxysteroid (17-beta) dehydrogenase 2	cellular component|endoplasmic reticulum membrane|TAS|GO:0005789|GOA/IPI|8099587//molecular function|estradiol 17-beta-dehydrogenase activity|IEA|GO:0004303|GOA/IPI|na//biological process|estrogen biosynthesis|NR|GO:0006703|GOA/IPI|na//cellular component|	endoplasmic reticulum membrane|estradiol 17-beta-dehydrogenase activity|estrogen biosynthesis|integral to membrane|metabolism|oxidoreductase activity
3345864	Hs.520028	HSPA1A	1.7	10969	1	0	0	0	0	7.65e-05	7.65e-05	8716	||HSPA1A||HSP70-1||HEAT-SHOCK 70-KD PROTEIN 1A||HEAT-SHOCK PROTEIN, 70-KD, 1||heat shock 70kDa protein 1A||	Heat shock 70kDa protein 1A	molecular function|ATP binding|IEA|GO:0005524|GOA/IPI|na//biological process|protein folding|IEA|GO:0006457|GOA/IPI|na//biological process|response to unfolded protein|IEA|GO:0006986|GOA/IPI|na	ATP binding|protein folding|response to unfolded protein
3608062	Hs.69499	HSPC132	1.4	2055	0	0	1	0	0	7.67e-05	8.31e-05	2178	||P53CSV||HSPC132||P53-inducible cell-survival factor||	P53-inducible cell-survival factor	biological process|biological process unknown|ND|GO:0000004|GOA/IPI|na//cellular component|cellular component unknown|ND|GO:0008372|GOA/IPI|na//molecular function|molecular function unknown|ND|GO:0005554|GOA/IPI|na	biological process unknown|cellular component unknown|molecular function unknown
4304224	Hs.1197	HSPE1	1.5	1420	1	0	0	0	0	5.08e-05	5.08e-05	3323	||HSPE1||HSP10||cpn10 HOMOLOG||GroES HOMOLOG||HEAT-SHOCK 10-KD PROTEIN||CHAPERONIN 10 HOMOLOG||heat shock 10kDa protein 1 (chaperonin 10)||	Heat shock 10kDa protein 1 (chaperonin 10)	molecular function|ATP binding|IEA|GO:0005524|GOA/IPI|na//cellular component|mitochondrion|IEA|GO:0005739|GOA/IPI|na//biological process|protein folding|IEA|GO:0006457|GOA/IPI|na//biological process|response to unfolded protein|IEA|GO:0006986|GOA/IPI|na//	ATP binding|mitochondrion|protein folding|response to unfolded protein|unfolded protein binding
2819400	Hs.413899	HTR3A	1.6	275	0	0	1	0	0	7.41e-06	7.41e-06	617	||HTR3A||SEROTONIN 5-HT-3 RECEPTOR||5-@HYDROXYTRYPTAMINE RECEPTOR 3A||5-hydroxytryptamine (serotonin) receptor 3A||	5-hydroxytryptamine (serotonin) receptor 3A	biological process|digestion|TAS|GO:0007586|GOA/IPI|7565620//molecular function|extracellular ligand-gated ion channel activity|NAS|GO:0005230|GOA/IPI|na//cellular component|integral to plasma membrane|TAS|GO:0005887|GOA/IPI|7565620//molecular function|io	digestion|extracellular ligand-gated ion channel activity|integral to plasma membrane|ion channel activity|ion transport|neurotransmitter receptor activity|nicotinic acetylcholine-activated cation-selective channel activity|postsynaptic membrane|serotonin
3684398	Hs.152983	HUS1	1.3	716	0	0	1	0	0	0.000289	0.000289	818	||HUS1||HUS1 checkpoint homolog (S. pombe)||HYDROXYUREA-SENSITIVE 1, S. POMBE, HOMOLOG OF||	HUS1 checkpoint homolog (S. pombe)	biological process|DNA damage checkpoint|TAS|GO:0000077|GOA/IPI|9878245//biological process|DNA repair|TAS|GO:0006281|GOA/IPI|9872989	DNA damage checkpoint|DNA repair
488254	Hs.517240	IFNGR2	-1.6	307	1	0	0	0	0	2.59e-05	4.32e-05	369	||IFNGR2||IFNGT1||IFGR2||INTERFERON, GAMMA, TRANSDUCER 1||INTERFERON, GAMMA, RECEPTOR 2||INTERFERON, GAMMA, RECEPTOR, ACCESSORY FACTOR FOR||Interferon gamma receptor 2 (interferon gamma transducer 1)||	Interferon gamma receptor 2 (interferon gamma transducer 1)	biological process|cell surface receptor linked signal transduction|TAS|GO:0007166|GOA/IPI|9616207//molecular function|hematopoietin/interferon-class (D200-domain) cytokine receptor activity|IEA|GO:0004896|GOA/IPI|na//cellular component|integral to plasma	cell surface receptor linked signal transduction|hematopoietin/interferon-class (D200-domain) cytokine receptor activity|integral to plasma membrane|interferon-gamma receptor activity|membrane|receptor activity|response to pathogenic bacteria|response to
487416	Hs.462998	IGFBP4	-1.5	535	0	0	1	0	0	5.05e-07	0.000213	1111	||IBP4||IGFBP4||INSULIN-LIKE GROWTH FACTOR-BINDING PROTEIN 4||Insulin-like growth factor binding protein 4||	Insulin-like growth factor binding protein 4	biological process|DNA metabolism|TAS|GO:0006259|GOA/IPI|1377672//biological process|cell proliferation|TAS|GO:0008283|GOA/IPI|1377672//cellular component|extracellular region|IEA|GO:0005576|GOA/IPI|na//molecular function|insulin-like growth factor bindin	DNA metabolism|cell proliferation|extracellular region|insulin-like growth factor binding|regulation of cell growth|signal transduction|skeletal development
592820	Hs.274313	IGFBP6	-1.7	1118	0	0	1	0	1	1.69e-08	0.0131	3741	||IBP6||IGFBP6||INSULIN-LIKE GROWTH FACTOR-BINDING PROTEIN 6||Insulin-like growth factor binding protein 6||	Insulin-like growth factor binding protein 6	cellular component|extracellular space|NR|GO:0005615|GOA/IPI|na//molecular function|insulin-like growth factor binding|IEA|GO:0005520|GOA/IPI|na//biological process|negative regulation of cell proliferation|TAS|GO:0008285|GOA/IPI|7539002//biological proce	extracellular space|insulin-like growth factor binding|negative regulation of cell proliferation|regulation of cell growth|signal transduction
3632247	Hs.479808	IGFBP7	-1.8	797	0	1	1	0	1	2.73e-05	6.51e-05	1927	||MAC25||IGFBP7||INSULIN-LIKE GROWTH FACTOR-BINDING PROTEIN 7||Insulin-like growth factor binding protein 7||	Insulin-like growth factor binding protein 7	cellular component|extracellular region|IEA|GO:0005576|GOA/IPI|na//molecular function|insulin-like growth factor binding|IEA|GO:0005520|GOA/IPI|na//biological process|negative regulation of cell proliferation|TAS|GO:0008285|GOA/IPI|8939990//biological pro	extracellular region|insulin-like growth factor binding|negative regulation of cell proliferation|regulation of cell growth
562369	Hs.479808	IGFBP7	-1.7	7104	0	0	1	0	1	3e-05	0.0131	5793	||MAC25||IGFBP7||INSULIN-LIKE GROWTH FACTOR-BINDING PROTEIN 7||Insulin-like growth factor binding protein 7||	Insulin-like growth factor binding protein 7	cellular component|extracellular region|IEA|GO:0005576|GOA/IPI|na//molecular function|insulin-like growth factor binding|IEA|GO:0005520|GOA/IPI|na//biological process|negative regulation of cell proliferation|TAS|GO:0008285|GOA/IPI|8939990//biological pro	extracellular region|insulin-like growth factor binding|negative regulation of cell proliferation|regulation of cell growth
3687782	Hs.332012	IGSF8	-1.6	1362	1	0	0	0	0	6.15e-05	9.79e-05	1509	||PGRL||IGSF8||CD81P3||PROSTAGLANDIN REGULATORY-LIKE||CD81 PARTNER 3||Immunoglobulin superfamily, member 8||	Immunoglobulin superfamily, member 8	biological process|cell motility|ISS|GO:0006928|GOA/IPI|11504738//biological process|cell motility|NAS|GO:0006928|GOA/IPI|11504738//biological process|cell proliferation|ISS|GO:0008283|GOA/IPI|11504738//biological process|cell proliferation|NAS|GO:0008283	cell motility|cell motility|cell proliferation|cell proliferation|fertilization (sensu Metazoa)|fertilization (sensu Metazoa)|integral to membrane|integral to membrane|myogenesis|myogenesis|neurogenesis|neurogenesis|protein binding|protein binding|recepto
3689284	Hs.81134	IL1RN	-3.7	1115	1	1	0	0	0	6.66e-16	0.0363	994	||IL1RN||IL1RA||Interleukin 1 receptor antagonist||	Interleukin 1 receptor antagonist	cellular component|extracellular space|TAS|GO:0005615|GOA/IPI|1385987//biological process|inflammatory response|NR|GO:0006954|GOA/IPI|na//molecular function|interleukin-1 receptor antagonist activity|TAS|GO:0005152|GOA/IPI|7629520//cellular component|intr	extracellular space|inflammatory response|interleukin-1 receptor antagonist activity|intracellular
823596	Hs.81134	IL1RN	-1.3	803	0	0	1	0	0	0.000287	0.000321	1035	||IL1RN||IL1RA||Interleukin 1 receptor antagonist||	Interleukin 1 receptor antagonist	cellular component|extracellular space|TAS|GO:0005615|GOA/IPI|1385987//biological process|inflammatory response|NR|GO:0006954|GOA/IPI|na//molecular function|interleukin-1 receptor antagonist activity|TAS|GO:0005152|GOA/IPI|7629520//cellular component|intr	extracellular space|inflammatory response|interleukin-1 receptor antagonist activity|intracellular
427873	Hs.474787	IL2RB	-2.4	235	1	0	0	0	0	2.36e-08	9.17e-05	840	||IL2RB||CD122 ANTIGEN||Interleukin 2 receptor, beta||	Interleukin 2 receptor, beta	molecular function|hematopoietin/interferon-class (D200-domain) cytokine receptor activity|IEA|GO:0004896|GOA/IPI|na//biological process|immune response|NR|GO:0006955|GOA/IPI|na//cellular component|integral to plasma membrane|TAS|GO:0005887|GOA/IPI|851479	hematopoietin/interferon-class (D200-domain) cytokine receptor activity|immune response|integral to plasma membrane|interleukin-2 receptor activity|plasma membrane|protein complex assembly|receptor activity|signal transduction
701422	Hs.536926	IL7	-3.2	358	1	0	1	0	0	0	0	546	||IL7||Interleukin 7||	Interleukin 7	biological process|cell-cell signaling|TAS|GO:0007267|GOA/IPI|2643102//cellular component|extracellular region|TAS|GO:0005576|GOA/IPI|2643102//biological process|humoral immune response|TAS|GO:0006959|GOA/IPI|2643102//molecular function|interleukin-7 rece	cell-cell signaling|extracellular region|humoral immune response|interleukin-7 receptor binding|organogenesis|positive regulation of cell proliferation
882183	Hs.846	IL8RB	1.4	1332	0	0	1	0	0	6.3e-05	6.3e-05	3153	||IL8R2||IL8RB||CXCR2||CHEMOKINE (C-X-C) RECEPTOR 2||Interleukin 8 receptor, beta||INTERLEUKIN 8 RECEPTOR, TYPE 2||	Interleukin 8 receptor, beta	biological process|G-protein signaling, coupled to IP3 second messenger (phospholipase C activating)|TAS|GO:0007200|GOA/IPI|10438939//biological process|cell motility|TAS|GO:0006928|GOA/IPI|10820279//biological process|cell proliferation|TAS|GO:0008283|GO	G-protein signaling, coupled to IP3 second messenger (phospholipase C activating)|cell motility|cell proliferation|cellular defense response|chemotaxis|cytoplasm|inflammatory response|integral to plasma membrane|interleukin-8 receptor activity|plasma memb
3682305	Hs.492120	IMPA1	1.6	1780	1	0	0	0	0	1.82e-05	8.72e-05	2234	||IMPA1||Inositol(myo)-1(or 4)-monophosphatase 1||MYO-INOSITOL MONOPHOSPHATASE 1||	Inositol(myo)-1(or 4)-monophosphatase 1	biological process|carbohydrate metabolism|IEA|GO:0005975|GOA/IPI|na//molecular function|hydrolase activity|IEA|GO:0016787|GOA/IPI|na//molecular function|inositol-1(or 4)-monophosphatase activity|IEA|GO:0008934|GOA/IPI|na//molecular function|magnesium ion	carbohydrate metabolism|hydrolase activity|inositol-1(or 4)-monophosphatase activity|magnesium ion binding|phosphate metabolism|phosphatidylinositol biosynthesis|phosphoric ester hydrolase activity|signal transduction
4299832	Hs.28792	INHBA	-2	2516	0	0	1	0	0	8.48e-08	0.0131	1206	||INHBA||FRP||ACTIVIN BETA-A||FSH-RELEASING PROTEIN||FSH-RELEASING FACTOR||ACTIVIN A-B||INHIBIN, BETA-1||ERYTHROID DIFFERENTIATION FACTOR||EDF ACTIVIN A||FOLLICLE-STIMULATING HORMONE-RELEASING PROTEIN||inhibin, beta A (activin A, activin AB alpha polypept	Inhibin, beta A (activin A, activin AB alpha polypeptide)	molecular function|activin inhibitor activity|TAS|GO:0017106|GOA/IPI|12456957//biological process|cell cycle arrest|TAS|GO:0007050|GOA/IPI|12456957//biological process|cell differentiation|TAS|GO:0030154|GOA/IPI|12456957//biological process|cell surface r	activin inhibitor activity|cell cycle arrest|cell differentiation|cell surface receptor linked signal transduction|cell-cell signaling|cytokine activity|defense response|erythrocyte differentiation|extracellular region|growth|growth factor activity|hemogl
3529092	Hs.279497	INHBE	1.9	1262	1	0	0	0	0	4.46e-07	2.18e-05	1028	||INHBE||inhibin, beta E||	Inhibin, beta E	cellular component|extracellular region|IEA|GO:0005576|GOA/IPI|na//molecular function|growth factor activity|IEA|GO:0008083|GOA/IPI|na//molecular function|hormone activity|IEA|GO:0005179|GOA/IPI|na	extracellular region|growth factor activity|hormone activity
3532902	Hs.375957	ITGB2	-1.8	2697	0	1	0	0	0	2.81e-05	2.81e-05	2989	||ITGB2||INTEGRIN, BETA-2||LEUKOCYTE CELL ADHESION MOLECULE CD18||CD18 LEUKOCYTE-ASSOCIATED ANTIGENS CD18/11A, CD18/11B, CD18/11C||integrin, beta 2 (antigen CD18 (p95), lymphocyte function-associated antigen 1; macrophage antigen 1 (mac-1) beta subunit)||	Integrin, beta 2 (antigen CD18 (p95), lymphocyte function-associated antigen 1; macrophage antigen 1 (mac-1) beta subunit)	biological process|antimicrobial humoral response (sensu Vertebrata)|TAS|GO:0019735|GOA/IPI|7686755//biological process|apoptosis|NAS|GO:0006915|GOA/IPI|12885943//biological process|cell-cell signaling|NAS|GO:0007267|GOA/IPI|12885943//biological process|c	antimicrobial humoral response (sensu Vertebrata)|apoptosis|cell-cell signaling|cell-matrix adhesion|development|inflammatory response|integral to membrane|integrin complex|integrin complex|integrin-mediated signaling pathway|integrin-mediated signaling p
82060	Hs.76716	ITIH3	2.9	662	1	0	0	0	0	9.86e-06	9.86e-06	1674	||ITIH3||inter-alpha (globulin) inhibitor H3||INTER-ALPHA-TRYPSIN INHIBITOR, HEAVY CHAIN 3||	Inter-alpha (globulin) inhibitor H3	cellular component|extracellular region|NAS|GO:0005576|GOA/IPI|14718574//biological process|hyaluronan metabolism|IEA|GO:0030212|GOA/IPI|na//molecular function|serine-type endopeptidase inhibitor activity|IEA|GO:0004867|GOA/IPI|na	extracellular region|hyaluronan metabolism|serine-type endopeptidase inhibitor activity
3627787	Hs.513646	IVD	1.7	2768	0	1	1	0	0	4.65e-06	0.000112	2213	||IVD||ISOVALERYL-CoA DEHYDROGENASE||isovaleryl Coenzyme A dehydrogenase||	Isovaleryl Coenzyme A dehydrogenase	biological process|electron transport|IEA|GO:0006118|GOA/IPI|na//molecular function|isovaleryl-CoA dehydrogenase activity|TAS|GO:0008470|GOA/IPI|3446585//cellular component|mitochondrial matrix|NAS|GO:0005759|GOA/IPI|2063866//molecular function|oxidoreduc	electron transport|isovaleryl-CoA dehydrogenase activity|mitochondrial matrix|oxidoreductase activity
665089	Hs.76272	JARID1A	-1.7	1105	1	0	0	0	0	2.64e-06	5.06e-06	1697	||JARID1A||RETINOBLASTOMA-BINDING PROTEIN 2||JUMONJI, AT-RICH INTERATIVE DOMAIN 1A||Jumonji, AT rich interactive domain 1A (RBBP2-like)||	Jumonji, AT rich interactive domain 1A (RBBP2-like)	cellular component|nucleus|TAS|GO:0005634|GOA/IPI|8414517//molecular function|protein binding|TAS|GO:0005515|GOA/IPI|1857421//biological process|regulation of transcription, DNA-dependent|IEA|GO:0006355|GOA/IPI|na//molecular function|transcription factor	nucleus|protein binding|regulation of transcription, DNA-dependent|transcription factor activity|transcription from RNA polymerase II promoter
3543564	Hs.335877	KCNG4	1.6	7946	1	0	1	0	0	1.37e-05	0.000164	5048	||KV6.3||KV6.4||KCNG4||POTASSIUM CHANNEL, VOLTAGE-GATED, SUBFAMILY G, MEMBER 4||potassium voltage-gated channel, subfamily G, member 4||	Potassium voltage-gated channel, subfamily G, member 4	biological process|cation transport|IEA|GO:0006812|GOA/IPI|na//cellular component|integral to membrane|IEA|GO:0016021|GOA/IPI|na//cellular component|membrane|IEA|GO:0016020|GOA/IPI|na//biological process|potassium ion transport|IEA|GO:0006813|GOA/IPI|na//	cation transport|integral to membrane|membrane|potassium ion transport|protein binding|voltage-gated potassium channel activity|voltage-gated potassium channel complex
2958834	Hs.414489	KCNS3	-3.2	1216	1	1	1	0	0	0	5.06e-07	1613	||KCNS3||KV9.3||VOLTAGE-GATED POTASSIUM CHANNEL 9.3||potassium voltage-gated channel, delayed-rectifier, subfamily S, member 3||POTASSIUM CHANNEL, VOLTAGE-GATED, DELAYED-RECTIFIER, SUBFAMILY S, MEMBER 3||	Potassium voltage-gated channel, delayed-rectifier, subfamily S, member 3	biological process|cation transport|IEA|GO:0006812|GOA/IPI|na//molecular function|delayed rectifier potassium channel activity|TAS|GO:0005251|GOA/IPI|10484328//cellular component|membrane|IEA|GO:0016020|GOA/IPI|na//cellular component|membrane fraction|NR|	cation transport|delayed rectifier potassium channel activity|membrane|membrane fraction|potassium channel regulator activity|potassium ion transport|protein binding|voltage-gated potassium channel complex
2957877	Hs.414489	KCNS3	-2	1373	0	0	1	0	0	1.92e-12	0.0131	1564	||KCNS3||KV9.3||VOLTAGE-GATED POTASSIUM CHANNEL 9.3||potassium voltage-gated channel, delayed-rectifier, subfamily S, member 3||POTASSIUM CHANNEL, VOLTAGE-GATED, DELAYED-RECTIFIER, SUBFAMILY S, MEMBER 3||	Potassium voltage-gated channel, delayed-rectifier, subfamily S, member 3	biological process|cation transport|IEA|GO:0006812|GOA/IPI|na//molecular function|delayed rectifier potassium channel activity|TAS|GO:0005251|GOA/IPI|10484328//cellular component|membrane|IEA|GO:0016020|GOA/IPI|na//cellular component|membrane fraction|NR|	cation transport|delayed rectifier potassium channel activity|membrane|membrane fraction|potassium channel regulator activity|potassium ion transport|protein binding|voltage-gated potassium channel complex
3502748	Hs.221873	KCTD15	1.5	431	1	0	0	0	0	5.62e-05	6.73e-05	999	||KCTD15||Potassium channel tetramerisation domain containing 15||	Potassium channel tetramerisation domain containing 15	cellular component|membrane|IEA|GO:0016020|GOA/IPI|na//biological process|potassium ion transport|IEA|GO:0006813|GOA/IPI|na//molecular function|protein binding|IEA|GO:0005515|GOA/IPI|na//molecular function|voltage-gated potassium channel activity|IEA|GO:0	membrane|potassium ion transport|protein binding|voltage-gated potassium channel activity|voltage-gated potassium channel complex
3946893	Hs.159525	KHK	1.4	5529	0	0	1	0	0	1.37e-05	0.000139	4106	||FRUCTOSURIA||KHK||Ketohexokinase (fructokinase)||KETOHEXOKINASE DEFICIENCY KETOHEXOKINASE||HEPATIC FRUCTOKINASE DEFICIENCY||	Ketohexokinase (fructokinase)	biological process|carbohydrate metabolism|IEA|GO:0005975|GOA/IPI|na//molecular function|ketohexokinase activity|TAS|GO:0004454|GOA/IPI|7833921//molecular function|kinase activity|IEA|GO:0016301|GOA/IPI|na//molecular function|transferase activity|IEA|GO:0	carbohydrate metabolism|ketohexokinase activity|kinase activity|transferase activity
3028947	Hs.518138	KIAA0040	2	16687	1	0	1	1	0	2.62e-07	0.00978	11778	||KIAA0040||	KIAA0040
4300443	Hs.523375	KIAA0514	1.5	504	0	0	1	0	0	2.03e-05	2.03e-05	757	||KIAA0514||	KIAA0514
3944379	Hs.495349	KIAA0515	1.6	3076	1	0	1	0	0	1e-06	0.00786	2232	||KIAA0515||	KIAA0515
2957946	Hs.156667	KIAA1536	-1.4	1304	0	0	1	0	0	9.34e-05	9.62e-05	1759	||KIAA1536||CALCOCO1||KIAA1536 protein||calcium binding and coiled-coil domain 1||	KIAA1536 protein
3638496	Hs.301696	KIAA1539	-1.4	1749	0	0	1	0	0	8.24e-05	9.46e-05	2336	||KIAA1539||	KIAA1539
3010654	Hs.480603	KIAA1627	-2.2	1973	1	1	1	0	1	9.03e-11	0.0287	2644	||KIAA1627||KIAA1627 protein||	KIAA1627 protein	molecular function|methyltransferase activity|IEA|GO:0008168|GOA/IPI|na//biological process|nucleobase, nucleoside, nucleotide and nucleic acid metabolism|IEA|GO:0006139|GOA/IPI|na//cellular component|nucleus|IEA|GO:0005634|GOA/IPI|na	methyltransferase activity|nucleobase, nucleoside, nucleotide and nucleic acid metabolism|nucleus
3353875	Hs.189915	KIF13A	1.5	2571	1	0	0	1	0	0.000123	0.000123	6618	||KIF13A||kinesin family member 13A||	Kinesin family member 13A	molecular function|ATP binding|IEA|GO:0005524|GOA/IPI|na//cellular component|microtubule associated complex|IEA|GO:0005875|GOA/IPI|na//molecular function|microtubule motor activity|IEA|GO:0003777|GOA/IPI|na//biological process|microtubule-based movement|I	ATP binding|microtubule associated complex|microtubule motor activity|microtubule-based movement|protein transport
3944595	Hs.516802	KIF1A	1.8	320	1	0	1	0	0	9.13e-06	7.68e-05	717	||HUNC-104||ATSV||KIF1A||kinesin family member 1A||axonal transport of synaptic vesicles||AXONAL TRANSPORTER OF SYNAPTIC VESICLES||UNC104, C. ELEGANS, HOMOLOG OF||KINESIN, HEAVY CHAIN, MEMBER 1A, MOUSE, HOMOLOG OF||kinesin, heavy chain, member 1A, homolog	Kinesin family member 1A	molecular function|ATP binding|IEA|GO:0005524|GOA/IPI|na//biological process|anterograde axon cargo transport|TAS|GO:0008089|GOA/IPI|7539720//cellular component|microtubule associated complex|IEA|GO:0005875|GOA/IPI|na//molecular function|microtubule motor	ATP binding|anterograde axon cargo transport|microtubule associated complex|microtubule motor activity|microtubule-based movement
3347571	Hs.69360	KIF2C	1.7	3696	1	0	0	1	0	0.00978	0.00978	3279	||MCAK||KIF2C||KNSL6||KINESIN-LIKE 6||MITOTIC CENTROMERE-ASSOCIATED KINESIN||kinesin family member 2C||	Kinesin family member 2C	molecular function|ATP binding|IEA|GO:0005524|GOA/IPI|na//biological process|cell proliferation|TAS|GO:0008283|GOA/IPI|9434124//molecular function|centromeric DNA binding|TAS|GO:0019237|GOA/IPI|9434124//cellular component|chromosome, pericentric region|IE	ATP binding|cell proliferation|centromeric DNA binding|chromosome, pericentric region|kinesin complex|microtubule motor activity|microtubule-based movement|mitosis|nucleus
3010167	Hs.279766	KIF4A	1.7	2145	1	0	1	1	0	6.13e-05	0.00978	1509	||KIF4A||kinesin family member 4A||	Kinesin family member 4A	molecular function|ATP binding|IEA|GO:0005524|GOA/IPI|na//molecular function|DNA binding|IEA|GO:0003677|GOA/IPI|na//biological process|anterograde axon cargo transport|TAS|GO:0008089|GOA/IPI|7929562//molecular function|catalytic activity|IEA|GO:0003824|GO	ATP binding|DNA binding|anterograde axon cargo transport|catalytic activity|cytoplasm|microtubule associated complex|microtubule motor activity|microtubule-based movement|nucleus|organelle organization and biogenesis|spindle microtubule
2823301	Hs.525752	KLF13	1.6	1206	1	0	1	1	0	9.7e-06	0.000127	7581	||RFLAT1||FKLF2||KLF13||Kruppel-like factor 13||RANTES FACTOR OF LATE-ACTIVATED T LYMPHOCYTES 1||	Kruppel-like factor 13	molecular function|DNA binding|IEA|GO:0003677|GOA/IPI|na//molecular function|RNA polymerase II transcription factor activity|TAS|GO:0003702|GOA/IPI|10023774//cellular component|nucleus|IEA|GO:0005634|GOA/IPI|na//biological process|regulation of transcript	DNA binding|RNA polymerase II transcription factor activity|nucleus|regulation of transcription, DNA-dependent|transcription|transcription from RNA polymerase II promoter|zinc ion binding
3351635	Hs.412468	KLHDC3	1.6	1310	1	0	0	1	0	8.13e-05	8.13e-05	1655	||KLHDC3||Kelch domain containing 3||	Kelch domain containing 3	molecular function|chromatin binding|IDA|GO:0003682|GOA/IPI|12606021//molecular function|chromatin binding|ISS|GO:0003682|GOA/IPI|12606021//cellular component|cytoplasm|IDA|GO:0005737|GOA/IPI|12606021//cellular component|cytoplasm|ISS|GO:0005737|GOA/IPI|1	chromatin binding|chromatin binding|cytoplasm|cytoplasm|meiotic recombination|meiotic recombination|nuclear chromatin|nuclear chromatin|protein binding
3949873	Hs.123107	KLK1	-2.8	2184	1	0	1	0	0	0	0.0714	2267	||KLK1||KALLIKREIN, RENAL/PANCREATIC/SALIVARY||Kallikrein 1, renal/pancreas/salivary||KLKR KALLIKREIN, DECREASED URINARY ACTIVITY OF||	Kallikrein 1, renal/pancreas/salivary	molecular function|chymotrypsin activity|IEA|GO:0004263|GOA/IPI|na//molecular function|peptidase activity|TAS|GO:0008233|GOA/IPI|2686621//biological process|proteolysis and peptidolysis|IEA|GO:0006508|GOA/IPI|na//molecular function|tissue kallikrein activ	chymotrypsin activity|peptidase activity|proteolysis and peptidolysis|tissue kallikrein activity|trypsin activity
4301579	Hs.20107	KNS2	-1.7	420	1	0	0	0	0	3.55e-07	3.2e-06	1232	||KNS2||KLC1||KNS2A||KINESIN, LIGHT CHAIN||kinesin 2 60/70kDa||	Kinesin 2 60/70kDa	molecular function|binding|IEA|GO:0005488|GOA/IPI|na//cellular component|kinesin complex|IEA|GO:0005871|GOA/IPI|9624122//cellular component|kinesin complex|TAS|GO:0005871|GOA/IPI|9624122//molecular function|microtubule motor activity|IEA|GO:0003777|GOA/IP	binding|kinesin complex|kinesin complex|microtubule motor activity|protein binding
3997364	Hs.414407	KNTC2	1.4	1829	0	0	1	0	0	0.000106	0.000182	1712	||KNTC2||HEC1||Kinetochore associated 2||KINETOCHORE-ASSOCIATED PROTEIN 2||HIGHLY EXPRESSED IN CANCER||	Kinetochore associated 2	cellular component|chromosome, pericentric region|TAS|GO:0000775|GOA/IPI|9315664//biological process|mitotic sister chromatid segregation|TAS|GO:0000070|GOA/IPI|9315664//cellular component|nucleus|TAS|GO:0005634|GOA/IPI|9315664	chromosome, pericentric region|mitotic sister chromatid segregation|nucleus
742742	Hs.200841	LAMA2	2.6	106	1	0	0	0	0	1.87e-08	1.87e-08	337	||LAMM||LAMA2||LAMININ, ALPHA-2||LAMININ M||LAMININ 2, HEAVY CHAIN MEROSIN||Laminin, alpha 2 (merosin, congenital muscular dystrophy)||	Laminin, alpha 2 (merosin, congenital muscular dystrophy)	cellular component|basement membrane|TAS|GO:0005604|GOA/IPI|2185464//cellular component|laminin-1|IEA|GO:0005606|GOA/IPI|na//biological process|muscle development|TAS|GO:0007517|GOA/IPI|7550355//molecular function|protein binding|IEA|GO:0005515|GOA/IPI|na	basement membrane|laminin-1|muscle development|protein binding|receptor binding|regulation of cell adhesion|regulation of cell migration|regulation of embryonic development|structural molecule activity
428443	Hs.489646	LAMB1	-1.5	2747	1	0	1	0	1	5.06e-06	0.000293	3620	||LAMB1||LAMININ, BETA-1||CUTIS LAXA-MARFANOID SYNDROME||Laminin, beta 1||LAMB1 NEONATAL CUTIS LAXA WITH MARFANOID PHENOTYPE||	Laminin, beta 1	cellular component|basement membrane|NR|GO:0005604|GOA/IPI|na//biological process|cell adhesion|IEA|GO:0007155|GOA/IPI|na//molecular function|protein binding|IEA|GO:0005515|GOA/IPI|na//molecular function|structural molecule activity|NAS|GO:0005198|GOA/IPI	basement membrane|cell adhesion|protein binding|structural molecule activity
3936998	Hs.515111	LASS4	-1.6	645	1	0	0	0	0	1.03e-06	1.6e-06	1147	||LASS4||LAG1 longevity assurance homolog 4 (S. cerevisiae)||	LAG1 longevity assurance homolog 4 (S. cerevisiae)	cellular component|endoplasmic reticulum|IEA|GO:0005783|GOA/IPI|na//cellular component|integral to membrane|IEA|GO:0016021|GOA/IPI|na//biological process|lipid biosynthesis|IEA|GO:0008610|GOA/IPI|na//cellular component|nucleus|IEA|GO:0005634|GOA/IPI|na//b	endoplasmic reticulum|integral to membrane|lipid biosynthesis|nucleus|regulation of transcription, DNA-dependent|transcription factor activity
66437	Hs.154078	LBP	2.5	396	1	0	0	0	0	1.94e-08	1.26e-06	636	||LBP||LIPOPOLYSACCHARIDE-BINDING PROTEIN||LPS-BINDING PROTEIN||Lipopolysaccharide binding protein||	Lipopolysaccharide binding protein	biological process|acute-phase response|TAS|GO:0006953|GOA/IPI|8432532//biological process|cellular defense response|TAS|GO:0006968|GOA/IPI|2402637//biological process|defense response to bacteria|IEA|GO:0042742|GOA/IPI|na//cellular component|extracellula	acute-phase response|cellular defense response|defense response to bacteria|extracellular space|integral to membrane|lipid binding|lipid transport|response to pathogenic bacteria
755158	Hs.204238	LCN2	-2	620	1	0	0	0	0	4.42e-05	0.0641	1403	||UTEROCALIN||NGAL||LCN2||NEUTROPHIL GELATINASE-ASSOCIATED LIPOCALIN||ONCOGENIC LIPOCALIN 24P3||Lipocalin 2 (oncogene 24p3)||	Lipocalin 2 (oncogene 24p3)	molecular function|binding|IEA|GO:0005488|GOA/IPI|na//cellular component|cytoplasm|NR|GO:0005737|GOA/IPI|na//cellular component|soluble fraction|NR|GO:0005625|GOA/IPI|na//biological process|transport|IEA|GO:0006810|GOA/IPI|na//molecular function|transport	binding|cytoplasm|soluble fraction|transport|transporter activity
2961445	Hs.446149	LDHB	2	11243	1	0	0	1	0	5.81e-06	0.00978	10256	||LDHB||lactate dehydrogenase B||LDH, SUBUNIT H LACTATE DEHYDROGENASE-B DEFICIENCY||	Lactate dehydrogenase B	molecular function|L-lactate dehydrogenase activity|TAS|GO:0004459|GOA/IPI|8314553//biological process|anaerobic glycolysis|IEA|GO:0019642|GOA/IPI|na//cellular component|cytoplasm|IEA|GO:0005737|GOA/IPI|na//molecular function|oxidoreductase activity|IEA|G	L-lactate dehydrogenase activity|anaerobic glycolysis|cytoplasm|oxidoreductase activity|tricarboxylic acid cycle intermediate metabolism
4299569	Hs.46458	LEPREL2	-1.5	1260	0	0	1	0	0	2.73e-05	0.000172	2089	||LEPREL2||Leprecan-like 2||	Leprecan-like 2	molecular function|binding|IEA|GO:0005488|GOA/IPI|na//molecular function|oxidoreductase activity|IEA|GO:0016491|GOA/IPI|na//molecular function|oxidoreductase activity, acting on paired donors, with incorporation or reduction of molecular oxygen, 2-oxoglut	binding|oxidoreductase activity|oxidoreductase activity, acting on paired donors, with incorporation or reduction of molecular oxygen, 2-oxoglutarate as one donor, and incorporation of one atom each of oxygen into both donors|oxidoreductase activity, acti
3506981	Hs.459940	LITAF	-1.3	5635	0	0	1	0	0	0.000312	0.000356	7102	||SIMPLE||LITAF||lipopolysaccharide-induced TNF factor||LPS-INDUCED TNF-ALPHA FACTOR||LIPOPOLYSACCHARIDE-INDUCED TUMOR NECROSIS FACTOR-ALPHA FACTOR||SMALL INTEGRAL MEMBRANE PROTEIN OF LYSOSOME/LATE ENDOSOME||	Lipopolysaccharide-induced TNF factor	molecular function|RNA polymerase II transcription factor activity|TAS|GO:0003702|GOA/IPI|10200294//cellular component|nucleus|IEA|GO:0005634|GOA/IPI|na//biological process|positive regulation of I-kappaB kinase/NF-kappaB cascade|IMP|GO:0043123|GOA/IPI|12	RNA polymerase II transcription factor activity|nucleus|positive regulation of I-kappaB kinase/NF-kappaB cascade|regulation of transcription from RNA polymerase II promoter|signal transducer activity|transcription
3610914	Hs.459940	LITAF	-1.6	7498	1	0	1	0	0	1.82e-05	0.000117	8976	||SIMPLE||LITAF||lipopolysaccharide-induced TNF factor||LPS-INDUCED TNF-ALPHA FACTOR||LIPOPOLYSACCHARIDE-INDUCED TUMOR NECROSIS FACTOR-ALPHA FACTOR||SMALL INTEGRAL MEMBRANE PROTEIN OF LYSOSOME/LATE ENDOSOME||	Lipopolysaccharide-induced TNF factor	molecular function|RNA polymerase II transcription factor activity|TAS|GO:0003702|GOA/IPI|10200294//cellular component|nucleus|IEA|GO:0005634|GOA/IPI|na//biological process|positive regulation of I-kappaB kinase/NF-kappaB cascade|IMP|GO:0043123|GOA/IPI|12	RNA polymerase II transcription factor activity|nucleus|positive regulation of I-kappaB kinase/NF-kappaB cascade|regulation of transcription from RNA polymerase II promoter|signal transducer activity|transcription
3343074	Hs.475353	LMCD1	-1.4	1210	0	0	1	0	1	0.00032	0.000394	1389	||LMCD1||LIM and cysteine-rich domains 1||	LIM and cysteine-rich domains 1	biological process|biological process unknown|ND|GO:0000004|GOA/IPI|na//cellular component|cellular component unknown|ND|GO:0008372|GOA/IPI|na//molecular function|zinc ion binding|IEA|GO:0008270|GOA/IPI|na	biological process unknown|cellular component unknown|zinc ion binding
2822010	Hs.515042	LMNB2	1.7	2452	1	0	1	1	0	7.08e-06	0.00978	1681	||LMNB2||lamin B2||	Lamin B2	biological process|biological process unknown|ND|GO:0000004|GOA/IPI|na//cellular component|intermediate filament|IEA|GO:0005882|GOA/IPI|na//cellular component|nuclear lamina|NAS|GO:0005652|GOA/IPI|na//cellular component|nucleus|IEA|GO:0005634|GOA/IPI|na//	biological process unknown|intermediate filament|nuclear lamina|nucleus|structural molecule activity
4053047	Hs.515042	LMNB2	1.7	4464	1	0	1	0	0	4.64e-07	0.00978	3378	||LMNB2||lamin B2||	Lamin B2	biological process|biological process unknown|ND|GO:0000004|GOA/IPI|na//cellular component|intermediate filament|IEA|GO:0005882|GOA/IPI|na//cellular component|nuclear lamina|NAS|GO:0005652|GOA/IPI|na//cellular component|nucleus|IEA|GO:0005634|GOA/IPI|na//	biological process unknown|intermediate filament|nuclear lamina|nucleus|structural molecule activity
810521	Hs.34560	LMO2	-1.6	272	1	0	0	0	1	0.000113	0.000113	592	||||LMO2||LIM domain only 2 (rhombotin-like 1)||	LIM domain only 2 (rhombotin-like 1)	biological process|development|TAS|GO:0007275|GOA/IPI|1923511//cellular component|nucleus|IEA|GO:0005634|GOA/IPI|na//molecular function|zinc ion binding|IEA|GO:0008270|GOA/IPI|na	development|nucleus|zinc ion binding
3689899	Hs.118820	LOC152217	-1.5	1614	0	0	1	0	0	4.18e-05	4.85e-05	2151	||LOC152217||hypothetical protein BC007882||	Hypothetical protein BC007882
4110481	Hs.405942	LOC339229	1.6	4278	0	0	1	0	0	1.16e-06	1.16e-06	4987	||||LOC339229||Hypothetical protein LOC339229||	Hypothetical protein LOC339229
3936401	Hs.551570	LOC90113	1.4	214	0	0	1	0	0	9.54e-05	0.000139	439	||LOC90113||hypothetical protein BC009862||	Hypothetical protein BC009862
3615255	Hs.482976	LOC90355	-1.7	1408	0	0	1	1	0	1.23e-07	1.23e-07	2113	||LOC90355||hypothetical gene supported by AF038182; BC009203||	Hypothetical gene supported by AF038182; BC009203
3534558	Hs.280741	LOC90522	-1.5	1358	0	0	1	0	0	6.97e-06	0.000132	1456	||YIF1B||LOC90522||Yip1 interacting factor homolog B (S. cerevisiae)||	Yip1 interacting factor homolog B (S. cerevisiae)
4073766	Hs.280990	LOC91614	2	688	1	0	0	0	0	4.45e-07	4.45e-07	844	||LOC91614||novel 58.3 KDA protein||	Novel 58.3 KDA protein	molecular function|DNA binding|IEA|GO:0003677|GOA/IPI|na//biological process|intracellular signaling cascade|IEA|GO:0007242|GOA/IPI|na//cellular component|nucleus|IEA|GO:0005634|GOA/IPI|na	DNA binding|intracellular signaling cascade|nucleus
3507281	Hs.476517	LOC92689	-1.4	1209	0	0	1	0	1	4.43e-05	6.09e-05	2036	||LOC92689||hypothetical protein BC001096||	Hypothetical protein BC001096
3347512	Hs.116479	LOXL2	-1.7	2170	0	0	1	0	1	0.000126	0.0131	2690	||LOXL2||Lysyl oxidase-like 2||	Lysyl oxidase-like 2	biological process|aging|TAS|GO:0007568|GOA/IPI|9079631//biological process|cell adhesion|TAS|GO:0007155|GOA/IPI|9079631//molecular function|copper ion binding|IEA|GO:0005507|GOA/IPI|na//molecular function|electron transporter activity|TAS|GO:0005489|GOA/	aging|cell adhesion|copper ion binding|electron transporter activity|extracellular space|membrane|oxidoreductase activity|protein modification|protein-lysine 6-oxidase activity|scavenger receptor activity
322122	Hs.180878	LPL	-1.9	238	1	0	1	0	0	1.93e-09	3.2e-05	792	||LPL||HYPERCHYLOMICRONEMIA, FAMILIAL||LPL DEFICIENCY||Lipoprotein lipase||LIPD DEFICIENCY||LIPASE D DEFICIENCY||LIPOPROTEIN LIPASE DEFICIENCY||HYPERLIPOPROTEINEMIA, TYPE IA||HYPERLIPEMIA, ESSENTIAL FAMILIAL||HYPERLIPEMIA, IDIOPATHIC, BURGER-GRUTZ TYPE||C	Lipoprotein lipase	biological process|circulation|TAS|GO:0008015|GOA/IPI|1969408//cellular component|extracellular region|TAS|GO:0005576|GOA/IPI|1969408//biological process|fatty acid metabolism|NR|GO:0006631|GOA/IPI|na//molecular function|heparin binding|TAS|GO:0008201|GOA	circulation|extracellular region|fatty acid metabolism|heparin binding|hydrolase activity|lipid catabolism|lipid transporter activity|lipoprotein lipase activity|membrane
4125316	Hs.6846	LPPR2	-1.4	1003	0	0	1	0	0	3.08e-05	4.3e-05	1308	||LPPR2||Lipid phosphate phosphatase-related protein type 2||	Lipid phosphate phosphatase-related protein type 2	molecular function|hydrolase activity|IEA|GO:0016787|GOA/IPI|na//cellular component|integral to membrane|IEA|GO:0016021|GOA/IPI|na//molecular function|nucleic acid binding|IEA|GO:0003676|GOA/IPI|na//molecular function|transferase activity|IEA|GO:0016740|G	hydrolase activity|integral to membrane|nucleic acid binding|transferase activity
3831258	Hs.125474	LPXN	2.1	4419	1	0	0	0	0	1.57e-07	1.57e-07	4907	||LPXN||Leupaxin||	Leupaxin	biological process|cell adhesion|NAS|GO:0007155|GOA/IPI|9565592//cellular component|cytoplasm|NR|GO:0005737|GOA/IPI|na//biological process|protein complex assembly|TAS|GO:0006461|GOA/IPI|9565592//biological process|signal transduction|TAS|GO:0007165|GOA/I	cell adhesion|cytoplasm|protein complex assembly|signal transduction|zinc ion binding
3927354	Hs.482087	LRRC5	-1.8	1411	1	0	0	0	0	3.01e-05	3.01e-05	1680	||LRRC5||Leucine rich repeat containing 5||	Leucine rich repeat containing 5	cellular component|integral to membrane|IEA|GO:0016021|GOA/IPI|na	integral to membrane
2821171	Hs.515255	LSM4	1.6	2795	1	0	0	1	0	3.95e-05	5.26e-05	3846	||LSM4||LSM4 PROTEIN||LSM4 homolog, U6 small nuclear RNA associated (S. cerevisiae)||	LSM4 homolog, U6 small nuclear RNA associated (S. cerevisiae)	molecular function|RNA binding|IEA|GO:0003723|GOA/IPI|na//biological process|RNA splicing|TAS|GO:0008380|GOA/IPI|10523320//biological process|nuclear mRNA splicing, via spliceosome|IEA|GO:0000398|GOA/IPI|na//cellular component|small nucleolar ribonucleopr	RNA binding|RNA splicing|nuclear mRNA splicing, via spliceosome|small nucleolar ribonucleoprotein complex|snRNP U6
665049	Hs.466766	LTBP4	1.5	1198	0	0	1	0	1	0.000245	0.000245	3909	||LTBP4L||LTBP4S||LTBP4||LATENT TRANSFORMING GROWTH FACTOR-BETA-BINDING PROTEIN 4, LONG||LTBP4 LATENT TRANSFORMING GROWTH FACTOR-BETA-BINDING PROTEIN 4, SHORT||Latent transforming growth factor beta binding protein 4||	Latent transforming growth factor beta binding protein 4	molecular function|calcium ion binding|ISS|GO:0005509|GOA/IPI|na//molecular function|calcium ion binding|NAS|GO:0005509|GOA/IPI|na//biological process|cell growth|NAS|GO:0016049|GOA/IPI|9660815//biological process|cell growth|TAS|GO:0016049|GOA/IPI|966081	calcium ion binding|calcium ion binding|cell growth|cell growth|development|extracellular matrix (sensu Metazoa)|extracellular matrix (sensu Metazoa)|glycosaminoglycan binding|growth factor activity|growth factor activity|growth hormone secretion|integrin
4251222	Hs.529517	LTF	2	936	1	0	0	0	0	1.97e-07	1.97e-07	1594	||Lactotransferrin||LACTOFERRIN||LTF||	Lactotransferrin	biological process|defense response to bacteria|IEA|GO:0042742|GOA/IPI|na//cellular component|extracellular space|NR|GO:0005615|GOA/IPI|na//molecular function|ferric iron binding|IEA|GO:0008199|GOA/IPI|na//biological process|humoral immune response|TAS|GO	defense response to bacteria|extracellular space|ferric iron binding|humoral immune response|iron ion homeostasis|iron ion transport|serine-type endopeptidase activity|transport
4294752	Hs.529517	LTF	1.8	925	1	0	0	0	0	1.3e-10	6.98e-06	1383	||Lactotransferrin||LACTOFERRIN||LTF||	Lactotransferrin	biological process|defense response to bacteria|IEA|GO:0042742|GOA/IPI|na//cellular component|extracellular space|NR|GO:0005615|GOA/IPI|na//molecular function|ferric iron binding|IEA|GO:0008199|GOA/IPI|na//biological process|humoral immune response|TAS|GO	defense response to bacteria|extracellular space|ferric iron binding|humoral immune response|iron ion homeostasis|iron ion transport|serine-type endopeptidase activity|transport
268949	Hs.406475	LUM	-2.5	2155	1	0	1	0	1	0	0.0641	2788	||Lumican||LUM||LDC||	Lumican	molecular function|collagen binding|IDA|GO:0005518|GOA/IPI|10892350//biological process|collagen fibril organization|NAS|GO:0030199|GOA/IPI|10892350//cellular component|extracellular matrix (sensu Metazoa)|TAS|GO:0005578|GOA/IPI|7665616//molecular functio	collagen binding|collagen fibril organization|extracellular matrix (sensu Metazoa)|extracellular matrix structural constituent|fibrillar collagen|visual perception
3950745	Hs.406475	LUM	-2.7	5117	1	1	1	0	0	0	0.0641	5402	||Lumican||LUM||LDC||	Lumican	molecular function|collagen binding|IDA|GO:0005518|GOA/IPI|10892350//biological process|collagen fibril organization|NAS|GO:0030199|GOA/IPI|10892350//cellular component|extracellular matrix (sensu Metazoa)|TAS|GO:0005578|GOA/IPI|7665616//molecular functio	collagen binding|collagen fibril organization|extracellular matrix (sensu Metazoa)|extracellular matrix structural constituent|fibrillar collagen|visual perception
3932274	Hs.478067	LXN	-2	1169	1	0	1	0	0	5.32e-08	8.16e-06	1484	||Latexin||ECI||LXN||TCI||ENDOGENOUS CARBOXYPEPTIDASE INHIBITOR||TISSUE CARBOXYPEPTIDASE INHIBITOR||	Latexin	molecular function|enzyme inhibitor activity|IEA|GO:0004857|GOA/IPI|na//molecular function|metalloendopeptidase inhibitor activity|IEA|GO:0008191|GOA/IPI|na	enzyme inhibitor activity|metalloendopeptidase inhibitor activity
193913	Hs.491767	LYN	-1.8	163	1	0	0	0	0	1.7e-05	3.12e-05	1594	||LYN||ONCOGENE LYN||v-yes-1 Yamaguchi sarcoma viral related oncogene homolog||	V-yes-1 Yamaguchi sarcoma viral related oncogene homolog	molecular function|ATP binding|IEA|GO:0005524|GOA/IPI|na//biological process|intracellular signaling cascade|IEA|GO:0007242|GOA/IPI|na//biological process|protein amino acid phosphorylation|TAS|GO:0006468|GOA/IPI|3561390//molecular function|receptor signa	ATP binding|intracellular signaling cascade|protein amino acid phosphorylation|receptor signaling protein tyrosine kinase activity|transferase activity
2964388	Hs.533185	MAD2L1	1.6	4141	1	0	1	1	0	2.94e-05	0.000199	3396	||MAD2L1||MAD2, S. CEREVISIAE, HOMOLOG OF||MAD2 mitotic arrest deficient-like 1 (yeast)||MITOTIC ARREST-DEFICIENT 2, S. CEREVISIAE, HOMOLOG OF||MITOTIC ARREST-DEFICIENT 2, S. CEREVISIAE, HOMOLOG-LIKE 1||	MAD2 mitotic arrest deficient-like 1 (yeast)	biological process|cell cycle|IEA|GO:0007049|GOA/IPI|na//biological process|cytokinesis|IEA|GO:0000910|GOA/IPI|na//cellular component|kinetochore|TAS|GO:0000776|GOA/IPI|8824189//biological process|mitosis|TAS|GO:0007067|GOA/IPI|8824189//biological process	cell cycle|cytokinesis|kinetochore|mitosis|mitotic checkpoint|nucleus
4291796	Hs.187199	MALAT1	-1.9	2662	0	1	1	0	0	1.91e-06	2e-05	5384	||||MALAT1||Metastasis associated lung adenocarcinoma transcript 1 (non-coding RNA)||	Metastasis associated lung adenocarcinoma transcript 1 (non-coding RNA)
309482	Hs.432642	MAPK12	-1.4	1112	0	0	1	0	1	3.76e-05	0.000218	1797	||SAPK3||p38-GAMMA||MAPK12||ERK6||Mitogen-activated protein kinase 12||EXTRACELLULAR SIGNAL-REGULATED KINASE 6||STRESS-ACTIVATED PROTEIN KINASE 3||	Mitogen-activated protein kinase 12	molecular function|ATP binding|IEA|GO:0005524|GOA/IPI|na//biological process|DNA damage induced protein phosphorylation|TAS|GO:0006975|GOA/IPI|10848581//molecular function|MAP kinase activity|TAS|GO:0004707|GOA/IPI|10848581//biological process|cell cycle|	ATP binding|DNA damage induced protein phosphorylation|MAP kinase activity|cell cycle|cell cycle arrest|cytoplasm|magnesium ion binding|muscle development|myoblast differentiation|protein binding|protein serine/threonine kinase activity|signal transductio
119133	Hs.522924	MAPK8	1.9	728	1	0	0	0	0	3.87e-07	8.91e-06	1266	||SAPK1||PRKM8||MAPK8||C-JUN KINASE 1||Mitogen-activated protein kinase 8||PROTEIN KINASE, MITOGEN-ACTIVATED, 8||STRESS-ACTIVATED PROTEIN KINASE JNK1||	Mitogen-activated protein kinase 8	molecular function|ATP binding|IEA|GO:0005524|GOA/IPI|na//biological process|JNK cascade|IDA|GO:0007254|GOA/IPI|8654373//molecular function|JUN kinase activity|IDA|GO:0004705|GOA/IPI|8654373//molecular function|MAP kinase activity|IEA|GO:0004707|GOA/IPI|n	ATP binding|JNK cascade|JUN kinase activity|MAP kinase activity|cell motility|protein amino acid phosphorylation|protein binding|protein serine/threonine kinase activity|response to stress|signal transduction|transferase activity
549008	Hs.484371	MAPK9	-1.3	1114	0	0	1	0	1	0.000192	0.000217	2857	||JNK2||PRKM9||MAPK9||C-JUN KINASE 2||PROTEIN KINASE, MITOGEN-ACTIVATED, 9||Mitogen-activated protein kinase 9||	Mitogen-activated protein kinase 9	molecular function|ATP binding|IEA|GO:0005524|GOA/IPI|na//biological process|JNK cascade|IDA|GO:0007254|GOA/IPI|8654373//molecular function|JUN kinase activity|IDA|GO:0004705|GOA/IPI|8654373//molecular function|MAP kinase activity|IEA|GO:0004707|GOA/IPI|n	ATP binding|JNK cascade|JUN kinase activity|MAP kinase activity|protein amino acid phosphorylation|protein binding|protein serine/threonine kinase activity|response to stress|transferase activity
3636442	Hs.132441	MARCH-III	-1.4	1116	0	0	1	0	0	8.22e-05	0.000389	1688	||||MARCH-III||Membrane-associated ring finger (C3HC4) 3||	Membrane-associated ring finger (C3HC4) 3	cellular component|integral to membrane|IEA|GO:0016021|GOA/IPI|na//biological process|protein ubiquitination|IEA|GO:0016567|GOA/IPI|na//cellular component|ubiquitin ligase complex|IEA|GO:0000151|GOA/IPI|na//molecular function|ubiquitin-protein ligase acti	integral to membrane|protein ubiquitination|ubiquitin ligase complex|ubiquitin-protein ligase activity|zinc ion binding
4244838	Hs.517586	MB	-1.4	532	0	0	1	0	0	5.51e-05	5.51e-05	889	||MB||Myoglobin||	Myoglobin	molecular function|electron transporter activity|NR|GO:0005489|GOA/IPI|na//molecular function|heme binding|IEA|GO:0020037|GOA/IPI|na//biological process|muscle development|IEA|GO:0007517|GOA/IPI|na//molecular function|oxygen binding|IEA|GO:0019825|GOA/IPI	electron transporter activity|heme binding|muscle development|oxygen binding|oxygen transport|oxygen transporter activity|transport
4122128	Hs.178728	MBD3	1.5	4665	0	0	1	0	0	2.61e-06	2.61e-06	3918	||MBD3||METHYL-CpG-BINDING DOMAIN PROTEIN 3||methyl-CpG binding domain protein 3||	Methyl-CpG binding domain protein 3	molecular function|DNA binding|TAS|GO:0003677|GOA/IPI|9774669//cellular component|nucleus|IEA|GO:0005634|GOA/IPI|na//biological process|regulation of transcription, DNA-dependent|IEA|GO:0006355|GOA/IPI|na//biological process|transcription|IEA|GO:0006350|G	DNA binding|nucleus|regulation of transcription, DNA-dependent|transcription
78954	Hs.499674	MBL2	4	465	1	0	0	0	0	6.84e-14	4.74e-09	941	||MBL2||MBP1||MANNAN-BINDING PROTEIN||COLLECTIN 1||MANNOSE-BINDING PROTEIN, SERUM||LECTIN, MANNOSE-BINDING, SOLUBLE, 2||COLEC1 MANNOSE-BINDING PROTEIN DEFICIENCY||mannose-binding lectin (protein C) 2, soluble (opsonic defect)||	Mannose-binding lectin (protein C) 2, soluble (opsonic defect)	biological process|complement activation, classical pathway|IEA|GO:0006958|GOA/IPI|na//biological process|complement activation, lectin pathway|IPI|GO:0001867|GOA/IPI|11549596//cellular component|cytoplasm|IEA|GO:0005737|GOA/IPI|na//cellular component|ext	complement activation, classical pathway|complement activation, lectin pathway|cytoplasm|extracellular space|immune response|mannose binding|membrane|phosphate transport|receptor binding|response to oxidative stress|sugar binding
3140421	Hs.444118	MCM6	2	4739	1	0	1	1	0	3.41e-08	0.00978	3085	||MCM6||MINICHROMOSOME MAINTENANCE, S. POMBE, HOMOLOG OF, 6||MCM6 minichromosome maintenance deficient 6 (MIS5 homolog, S. pombe) (S. cerevisiae)||	MCM6 minichromosome maintenance deficient 6 (MIS5 homolog, S. pombe) (S. cerevisiae)	molecular function|ATP binding|NAS|GO:0005524|GOA/IPI|9286856//molecular function|DNA binding|IEA|GO:0003677|GOA/IPI|na//biological process|DNA replication|NAS|GO:0006260|GOA/IPI|9286856//biological process|DNA replication initiation|IEA|GO:0006270|GOA/IP	ATP binding|DNA binding|DNA replication|DNA replication initiation|DNA-dependent ATPase activity|cell cycle|nucleus|regulation of transcription, DNA-dependent|transcription
4134871	Hs.438720	MCM7	1.5	6410	1	0	1	0	0	3.77e-07	0.00786	4336	||MCM7||MCM2, FORMERLY||CDC47, S. CEREVISIAE, HOMOLOG OF||MCM7 minichromosome maintenance deficient 7 (S. cerevisiae)||MINICHROMOSOME MAINTENANCE, S. CEREVISIAE, HOMOLOG OF, 7||	MCM7 minichromosome maintenance deficient 7 (S. cerevisiae)	molecular function|ATP binding|IEA|GO:0005524|GOA/IPI|na//molecular function|DNA binding|IEA|GO:0003677|GOA/IPI|na//biological process|DNA replication|TAS|GO:0006260|GOA/IPI|8798650//biological process|DNA replication initiation|IEA|GO:0006270|GOA/IPI|na/	ATP binding|DNA binding|DNA replication|DNA replication initiation|DNA-dependent ATPase activity|cell cycle|chromatin|nucleoside-triphosphatase activity|nucleotide binding|nucleus|regulation of transcription, DNA-dependent|transcription
3344210	Hs.102696	MCTS1	-1.4	2983	0	0	1	0	0	5.9e-05	5.9e-05	4874	||MCTS1||malignant T cell amplified sequence 1||	Malignant T cell amplified sequence 1	molecular function|RNA binding|IEA|GO:0003723|GOA/IPI|na//biological process|positive regulation of cell proliferation|TAS|GO:0008284|GOA/IPI|9766643//biological process|regulation of cell cycle|TAS|GO:0000074|GOA/IPI|9766643	RNA binding|positive regulation of cell proliferation|regulation of cell cycle
3029247	Hs.458922	MDS018	1.8	506	1	0	0	0	0	4.22e-06	4.22e-06	714	||MDS018||hypothetical protein MDS018||	Hypothetical protein MDS018
2964406	Hs.510989	MEIS2	-1.4	5682	0	0	1	0	1	1.01e-05	1.2e-05	7369	||MRG1||MEIS2||MEIS1-RELATED GENE 1||MEIS1, MOUSE, HOMOLOG OF, 2||Meis1, myeloid ecotropic viral integration site 1 homolog 2 (mouse)||	Meis1, myeloid ecotropic viral integration site 1 homolog 2 (mouse)	biological process|negative regulation of transcription from RNA polymerase II promoter|TAS|GO:0000122|GOA/IPI|10764806//cellular component|nucleus|IEA|GO:0005634|GOA/IPI|na//biological process|regulation of transcription, DNA-dependent|IEA|GO:0006355|GOA	negative regulation of transcription from RNA polymerase II promoter|nucleus|regulation of transcription, DNA-dependent|specific RNA polymerase II transcription factor activity|transcription corepressor activity|transcription factor activity|transcription
2924060	Hs.61418	MFAP1	1.4	7773	0	0	1	0	0	3.86e-05	5.27e-05	7389	||MFAP1||Microfibrillar-associated protein 1||	Microfibrillar-associated protein 1	cellular component|extracellular matrix (sensu Metazoa)|NR|GO:0005578|GOA/IPI|na//molecular function|extracellular matrix structural constituent|NR|GO:0005201|GOA/IPI|na//cellular component|extracellular region|IEA|GO:0005576|GOA/IPI|na	extracellular matrix (sensu Metazoa)|extracellular matrix structural constituent|extracellular region
3607653	Hs.144531	MGAT5B	-1.4	894	0	0	1	0	0	0.00012	0.000178	1421	||MGAT5B||mannosyl (alpha-1,6-)-glycoprotein beta-1,6-N-acetyl-glucosaminyltransferase, isoenzyme B||	Mannosyl (alpha-1,6-)-glycoprotein beta-1,6-N-acetyl-glucosaminyltransferase, isoenzyme B	molecular function|transferase activity, transferring glycosyl groups|IEA|GO:0016757|GOA/IPI|na	transferase activity, transferring glycosyl groups
3689882	Hs.514665	MGC11082	2	1197	0	1	1	0	0	4.96e-09	0.0363	794	||MGC11082||hypothetical protein MGC11082||	Hypothetical protein MGC11082
4100086	Hs.356744	MGC14141	1.7	4454	1	0	1	0	0	2.43e-05	0.000153	4359	||MGC14141||hypothetical protein MGC14141||	Hypothetical protein MGC14141
4298098	Hs.231029	MGC14327	-1.4	1973	0	0	1	0	0	0.000186	0.000208	2058	||MGC14327||hypothetical protein MGC14327||	Hypothetical protein MGC14327
4299627	Hs.417157	MGC14376	-1.7	736	1	0	0	0	0	6.53e-05	6.53e-05	1585	||MGC14376||hypothetical protein MGC14376||	Hypothetical protein MGC14376
3349473	Hs.162717	MGC15668	-1.3	755	0	0	1	0	1	0.000139	0.000176	1260	||MGC15668||hypothetical protein MGC15668||	Hypothetical protein MGC15668
3529463	Hs.194610	MGC15882	-1.8	336	0	1	1	0	0	1.71e-05	0.000105	850	||MGC15882||hypothetical protein MGC15882||	Hypothetical protein MGC15882
3610443	Hs.258002	MGC16044	-1.7	539	0	1	1	0	0	2.02e-05	0.000157	968	||MGC16044||hypothetical protein MGC16044||	Hypothetical protein MGC16044
2959830	Hs.534575	MGC2198	-1.6	1757	1	0	0	0	0	4.43e-05	4.43e-05	2142	||MGC2198||hypothetical protein MGC2198||	Hypothetical protein MGC2198
2819388	Hs.31895	MGC4093	-1.3	540	0	0	1	0	0	4.01e-05	0.000382	1166	||MGC4093||hypothetical protein MGC4093||	Hypothetical protein MGC4093
4122901	Hs.250624	MGC4473	-1.4	280	0	0	1	0	0	0.00034	0.00034	458	||MGC4473||hypothetical protein MGC4473||	Hypothetical protein MGC4473
2964714	Hs.155569	MGC4504	1.4	1312	0	0	1	1	0	1.92e-05	0.0003	4039	||MGC4504||hypothetical protein MGC4504||	Hypothetical protein MGC4504
3505228	Hs.502756	MGC5395	-1.7	3220	0	1	1	0	1	3.15e-05	0.00027	8848	||MGC5395||AHNAK nucleoprotein (desmoyokin)||	AHNAK nucleoprotein (desmoyokin)	biological process|neurogenesis|NAS|GO:0007399|GOA/IPI|na//cellular component|nucleus|NAS|GO:0005634|GOA/IPI|1608957//molecular function|protein binding|IEA|GO:0005515|GOA/IPI|na	neurogenesis|nucleus|protein binding
3827890	Hs.507584	MGC9850	-1.5	3678	0	0	1	0	0	4.57e-05	6.27e-05	3139	||||MGC9850||Polymerase (RNA) I polypeptide D, 16kDa||	Polymerase (RNA) I polypeptide D, 16kDa
3930143	Hs.365706	MGP	-26	315	1	1	1	0	0	2.22e-16	0.0435	1152	||MGP||MGLAP||MATRIX GAMMA-CARBOXYGLUTAMIC ACID||MATRIX Gla PROTEIN||GAMMA-CARBOXYGLUTAMIC ACID PROTEIN, MATRIX||	Matrix Gla protein	molecular function|calcium ion binding|NR|GO:0005509|GOA/IPI|na//biological process|cartilage condensation|TAS|GO:0001502|GOA/IPI|9916809//biological process|cell differentiation|IEA|GO:0030154|GOA/IPI|na//cellular component|extracellular matrix (sensu Me	calcium ion binding|cartilage condensation|cell differentiation|extracellular matrix (sensu Metazoa)|extracellular matrix structural constituent|ossification|perception of sound|regulation of bone mineralization|structural constituent of bone
4297300	Hs.389700	MGST1	1.8	1737	1	1	1	0	0	1.8e-13	0.0435	3001	||MGST1||GST12||GLUTATHIONE S-TRANSFERASE 12||microsomal glutathione S-transferase 1||GLUTATHIONE S-TRANSFERASE, MICROSOMAL, 1||	Microsomal glutathione S-transferase 1	cellular component|endoplasmic reticulum|IEA|GO:0005783|GOA/IPI|na//molecular function|glutathione transferase activity|TAS|GO:0004364|GOA/IPI|3372534//cellular component|membrane|IEA|GO:0016020|GOA/IPI|na//cellular component|microsome|NR|GO:0005792|GOA/I	endoplasmic reticulum|glutathione transferase activity|membrane|microsome|mitochondrion|transferase activity
4333499	Hs.279651	MIA	-1.6	253	1	0	1	0	0	4.64e-05	8.95e-05	529	||MIA||CDRAP||Melanoma inhibitory activity||MELANOMA INHIBITORY ACTIVITY PROTEIN||CARTILAGE-DERIVED RETINOIC ACID-SENSITIVE PROTEIN||	Melanoma inhibitory activity	biological process|cell proliferation|TAS|GO:0008283|GOA/IPI|7923218//cellular component|extracellular space|TAS|GO:0005615|GOA/IPI|7923218//molecular function|growth factor activity|IEA|GO:0008083|GOA/IPI|na	cell proliferation|extracellular space|growth factor activity
3843609	Hs.517610	MICAL-L1	-1.3	367	0	0	1	0	0	0.000253	0.000318	1146	||MICAL-L1||MICAL-like 1||	MICAL-like 1	cellular component|cytoskeleton|IEA|GO:0005856|GOA/IPI|na//biological process|vesicle-mediated transport|IC|GO:0016192|GOA/IPI|na//molecular function|zinc ion binding|IEA|GO:0008270|GOA/IPI|na	cytoskeleton|vesicle-mediated transport|zinc ion binding
3141359	Hs.472119	MKKS	2.9	8820	1	0	1	1	0	0	0.00786	12030	||MKKS||MKS||McKusick-Kaufman syndrome||BBS6 GENE||MKKS GENE||	McKusick-Kaufman syndrome	molecular function|ATP binding|IEA|GO:0005524|GOA/IPI|na//biological process|gonad development|TAS|GO:0008406|GOA/IPI|10802661//biological process|heart development|TAS|GO:0007507|GOA/IPI|10802661//biological process|protein folding|IEA|GO:0006457|GOA/IPI	ATP binding|gonad development|heart development|protein folding|protein folding|sensory perception|unfolded protein binding|unfolded protein binding|visual perception
3996145	Hs.85195	MLF1	-2	387	0	1	0	0	0	7.97e-06	7.97e-06	685	||MLF1||Myeloid leukemia factor 1||MYELODYSPLASIA-MYELOID LEUKEMIA FACTOR 1||	Myeloid leukemia factor 1	biological process|cell differentiation|IEA|GO:0030154|GOA/IPI|na//cellular component|centrosome|ISS|GO:0005813|GOA/IPI|na//cellular component|cytoplasm|ISS|GO:0005737|GOA/IPI|na//biological process|hemopoiesis|ISS|GO:0030097|GOA/IPI|na//cellular componen	cell differentiation|centrosome|cytoplasm|hemopoiesis|nucleus|protein binding|protein domain specific binding
768291	Hs.258855	MLL	-1.4	732	0	0	1	0	0	0.000214	0.000241	2069	||TRX1||MLL||ALL1||HRX||MYELOID/LYMPHOID LEUKEMIA||MLL/ABI1 FUSION GENE||MLL/LASP1 FUSION GENE||MLL/CBL FUSION GENE||MLL/GRAF FUSION GENE||MLL/LPP FUSION GENE||MLL/AF10 FUSION GENE||MLL/GPH FUSION GENE||MLL/PNUTL1 FUSION GENE||MLL/LARG FUSION GENE||MLL/AF	Myeloid/lymphoid or mixed-lineage leukemia (trithorax homolog, Drosophila)	molecular function|DNA binding|IEA|GO:0003677|GOA/IPI|na//molecular function|RNA polymerase II transcription factor activity|TAS|GO:0003702|GOA/IPI|10821850//cellular component|nucleus|TAS|GO:0005634|GOA/IPI|9129043//biological process|regulation of trans	DNA binding|RNA polymerase II transcription factor activity|nucleus|regulation of transcription, DNA-dependent|transcription|transcription factor activity|transcription from RNA polymerase II promoter|zinc ion binding
4128272	Hs.92236	MLL4	-1.7	1459	0	1	1	0	0	7.62e-06	0.000109	1506	||MLL4||KIAA0304||Myeloid/lymphoid or mixed-lineage leukemia 4||	Myeloid/lymphoid or mixed-lineage leukemia 4	biological process|chromatin-mediated maintenance of transcription|NAS|GO:0048096|GOA/IPI|10409430//cellular component|nucleus|NAS|GO:0005634|GOA/IPI|na//biological process|regulation of transcription, DNA-dependent|IEA|GO:0006355|GOA/IPI|na//biological p	chromatin-mediated maintenance of transcription|nucleus|regulation of transcription, DNA-dependent|transcription|transcription factor activity|zinc ion binding
2958853	Hs.102406	MLPH	-1.7	2644	0	0	1	0	0	2.7e-06	0.00041	4549	||MLPH||Melanophilin||SLAC2A||	Melanophilin	molecular function|Rab GTPase binding|IEA|GO:0017137|GOA/IPI|na//biological process|intracellular protein transport|IEA|GO:0006886|GOA/IPI|na//molecular function|protein binding|IEA|GO:0005515|GOA/IPI|na	Rab GTPase binding|intracellular protein transport|protein binding
3834572	Hs.83169	MMP1	-2.5	3848	1	0	1	0	0	8.83e-12	1.83e-05	4124	||MMP1||CLGN||COLLAGENASE, FIBROBLAST||COLLAGENASE, INTERSTITIAL||Matrix metalloproteinase 1 (interstitial collagenase)||	Matrix metalloproteinase 1 (interstitial collagenase)	molecular function|calcium ion binding|IEA|GO:0005509|GOA/IPI|na//biological process|collagen catabolism|IEA|GO:0030574|GOA/IPI|na//cellular component|extracellular matrix (sensu Metazoa)|IEA|GO:0005578|GOA/IPI|na//cellular component|extracellular space|N	calcium ion binding|collagen catabolism|extracellular matrix (sensu Metazoa)|extracellular space|interstitial collagenase activity|zinc ion binding
725180	Hs.143751	MMP11	-2.3	2917	1	0	1	0	1	1.78e-05	0.0342	921	||STMY3||MMP11||STROMELYSIN III||Matrix metalloproteinase 11 (stromelysin 3)||	Matrix metalloproteinase 11 (stromelysin 3)	molecular function|calcium ion binding|IEA|GO:0005509|GOA/IPI|na//biological process|collagen catabolism|IEA|GO:0030574|GOA/IPI|na//cellular component|extracellular matrix (sensu Metazoa)|TAS|GO:0005578|GOA/IPI|1701851//biological process|morphogenesis|NR	calcium ion binding|collagen catabolism|extracellular matrix (sensu Metazoa)|morphogenesis|stromelysin 3 activity|zinc ion binding
323977	Hs.375129	MMP3	-1.9	558	0	0	1	0	1	1.27e-11	1.64e-05	879	||STMY1||MMP3||STR1||STROMELYSIN I||TRANSIN CORONARY HEART DISEASE, SUSCEPTIBILITY TO||Matrix metalloproteinase 3 (stromelysin 1, progelatinase)||	Matrix metalloproteinase 3 (stromelysin 1, progelatinase)	molecular function|calcium ion binding|IEA|GO:0005509|GOA/IPI|na//biological process|collagen catabolism|IEA|GO:0030574|GOA/IPI|na//cellular component|extracellular matrix (sensu Metazoa)|IEA|GO:0005578|GOA/IPI|na//cellular component|extracellular space|T	calcium ion binding|collagen catabolism|extracellular matrix (sensu Metazoa)|extracellular space|stromelysin 1 activity|zinc ion binding
3545760	Hs.2256	MMP7	-1.7	1473	1	0	0	0	1	0.00978	0.00978	1735	||PUMP1||MMP7||PUTATIVE METALLOPROTEINASE I||Matrix metalloproteinase 7 (matrilysin, uterine)||	Matrix metalloproteinase 7 (matrilysin, uterine)	molecular function|calcium ion binding|IEA|GO:0005509|GOA/IPI|na//biological process|collagen catabolism|IEA|GO:0030574|GOA/IPI|na//cellular component|extracellular matrix (sensu Metazoa)|IEA|GO:0005578|GOA/IPI|na//cellular component|extracellular space|T	calcium ion binding|collagen catabolism|extracellular matrix (sensu Metazoa)|extracellular space|matrilysin activity|zinc ion binding
268887	Hs.509523	MNAT1	-1.7	300	1	0	0	0	0	5.39e-05	5.39e-05	665	||MNAT1||TFB3||MAT1||menage a trois 1 (CAK assembly factor)||	Menage a trois 1 (CAK assembly factor)	biological process|DNA repair|TAS|GO:0006281|GOA/IPI|8521818//biological process|cell cycle|IEA|GO:0007049|GOA/IPI|na//biological process|cell proliferation|TAS|GO:0008283|GOA/IPI|8521818//cellular component|nucleus|IEA|GO:0005634|GOA/IPI|na//biological p	DNA repair|cell cycle|cell proliferation|nucleus|protein complex assembly|protein ubiquitination|regulation of cyclin dependent protein kinase activity|regulation of transcription from RNA polymerase II promoter|transcription|ubiquitin ligase complex|ubiq
3536216	Hs.6710	MPDU1	1.5	1930	0	0	1	1	0	4.18e-05	0.0435	4107	||MPDU1||SL15||LEC35||SUPPRESSOR OF LEC15||mannose-P-dolichol utilization defect 1||	Mannose-P-dolichol utilization defect 1	cellular component|integral to membrane|IEA|GO:0016021|GOA/IPI|na	integral to membrane
3639576	Hs.459596	MPG	-1.3	1457	0	0	1	0	0	0.000348	0.000388	1748	||APNG||MPG||AAG||MDG||N-methylpurine-DNA glycosylase||3-@METHYLADENINE DNA GLYCOSYLASE||3@MeAde DNA GLYCOSYLASE||ALKYLPURINE DNA N-GLYCOSYLASE||N-@METHYLPURINE DNA GLYCOSYLASE||3-@ALKYLADENINE DNA GLYCOSYLASE||	N-methylpurine-DNA glycosylase	biological process|DNA dealkylation|TAS|GO:0006307|GOA/IPI|1645538//molecular function|alkylbase DNA N-glycosylase activity|IEA|GO:0003905|GOA/IPI|na//biological process|base-excision repair|TAS|GO:0006284|GOA/IPI|10854423//molecular function|damaged DNA	DNA dealkylation|alkylbase DNA N-glycosylase activity|base-excision repair|damaged DNA binding|hydrolase activity|nucleoplasm
3685397	Hs.240	MPHOSPH1	1.8	197	1	0	1	0	0	3.11e-06	0.000178	582	||KRMP1||MPHOSPH1||MPP1||M-phase phosphoprotein 1||KINESIN-RELATED MOTOR INTERACTING WITH PIN1||	M-phase phosphoprotein 1	molecular function|ATP binding|IC|GO:0005524|GOA/IPI|11470801//molecular function|ATP binding|ISS|GO:0005524|GOA/IPI|11470801//molecular function|ATPase activity|IDA|GO:0016887|GOA/IPI|11470801//molecular function|ATPase activity|ISS|GO:0016887|GOA/IPI|11	ATP binding|ATP binding|ATPase activity|ATPase activity|WW domain binding|WW domain binding|cell cycle arrest|cell cycle arrest|centrosome|centrosome|microtubule associated complex|microtubule motor activity|microtubule-based movement|nucleolus|nucleolus|
2820598	Hs.496984	MPP1	-1.4	3265	0	0	1	0	0	1.89e-05	3.14e-05	3554	||PEMP||EMP55||MPP1||ERYTHROCYTE MEMBRANE PROTEIN p55||PALMITOYLATED ERYTHROCYTE MEMBRANE PROTEIN||membrane protein, palmitoylated 1, 55kDa||	Membrane protein, palmitoylated 1, 55kDa	molecular function|guanylate kinase activity|TAS|GO:0004385|GOA/IPI|1310897//cellular component|integral to plasma membrane|TAS|GO:0005887|GOA/IPI|1713685//cellular component|membrane|IEA|GO:0016020|GOA/IPI|na//cellular component|membrane fraction|TAS|GO:	guanylate kinase activity|integral to plasma membrane|membrane|membrane fraction|protein binding|signal transduction
3951804	Hs.462913	MRPL45	1.6	4527	1	0	1	0	0	2.61e-05	6.24e-05	3609	||MRPL45||mitochondrial ribosomal protein L45||	Mitochondrial ribosomal protein L45	biological process|intracellular protein transport|IEA|GO:0006886|GOA/IPI|na//cellular component|mitochondrial inner membrane presequence translocase complex|IEA|GO:0005744|GOA/IPI|na//cellular component|mitochondrion|NAS|GO:0005739|GOA/IPI|na//biological	intracellular protein transport|mitochondrial inner membrane presequence translocase complex|mitochondrion|protein biosynthesis|protein translocase activity|ribonucleoprotein complex|structural constituent of ribosome
4277803	Hs.380887	MRPS10	1.4	2819	0	0	1	0	0	7.8e-06	0.000318	3207	||MRPS10||mitochondrial ribosomal protein S10||	Mitochondrial ribosomal protein S10	cellular component|mitochondrial ribosome|IDA|GO:0005761|GOA/IPI|na//cellular component|mitochondrion|IEA|GO:0005739|GOA/IPI|na//biological process|protein biosynthesis|IEA|GO:0006412|GOA/IPI|na//cellular component|ribosome|IEA|GO:0005840|GOA/IPI|na//mole	mitochondrial ribosome|mitochondrion|protein biosynthesis|ribosome|structural constituent of ribosome
3050865	Hs.371225	MSH5	1.8	1008	1	0	1	1	0	4.03e-07	0.00978	1372	||MSH5||mutS homolog 5 (E. coli)||MutS, E. COLI, HOMOLOG OF, 5||	MutS homolog 5 (E. coli)	molecular function|ATP binding|IEA|GO:0005524|GOA/IPI|na//biological process|DNA metabolism|IEA|GO:0006259|GOA/IPI|na//molecular function|damaged DNA binding|IEA|GO:0003684|GOA/IPI|na//biological process|meiosis|IEA|GO:0007126|GOA/IPI|9740671//biological	ATP binding|DNA metabolism|damaged DNA binding|meiosis|meiosis|meiotic prophase II|meiotic recombination|mismatch repair|mismatch repair
364716	Hs.445052	MSH6	-1.4	651	0	0	1	0	0	5.74e-05	0.000331	1085	||HNPCC5||MSH6||HSAP||sperm-associated protein||G/T mismatch-binding protein||mutS homolog 6 (E. coli)||mutS (E. coli) homolog 6||MutS, E. COLI, HOMOLOG OF, 6||GTBP COLORECTAL CANCER, HEREDITARY NONPOLYPOSIS, TYPE 5||	MutS homolog 6 (E. coli)	molecular function|ATP binding|IEA|GO:0005524|GOA/IPI|na//molecular function|damaged DNA binding|IEA|GO:0003684|GOA/IPI|8782829,9428522//molecular function|damaged DNA binding|TAS|GO:0003684|GOA/IPI|8782829,9428522//biological process|mismatch repair|IEA|	ATP binding|damaged DNA binding|damaged DNA binding|mismatch repair|mismatch repair|nucleus
3611296	Hs.408488	MSLN	-1.9	450	0	1	1	0	0	1.52e-06	4.24e-06	773	||Mesothelin||SMR||MSLN||MEGAKARYOCYTE-POTENTIATING FACTOR||SOLUBLE MPF/MESOTHELIN-RELATED PROTEIN||ANTIGEN RECOGNIZED BY MONOCLONAL ANTIBODY K1||	Mesothelin	biological process|cell adhesion|NAS|GO:0007155|GOA/IPI|8552591//cellular component|membrane|NAS|GO:0016020|GOA/IPI|8552591//molecular function|protein binding|IEA|GO:0005515|GOA/IPI|na	cell adhesion|membrane|protein binding
3957372	Hs.408488	MSLN	-1.8	594	0	0	1	0	0	7.77e-10	3.47e-05	1056	||Mesothelin||SMR||MSLN||MEGAKARYOCYTE-POTENTIATING FACTOR||SOLUBLE MPF/MESOTHELIN-RELATED PROTEIN||ANTIGEN RECOGNIZED BY MONOCLONAL ANTIBODY K1||	Mesothelin	biological process|cell adhesion|NAS|GO:0007155|GOA/IPI|8552591//cellular component|membrane|NAS|GO:0016020|GOA/IPI|8552591//molecular function|protein binding|IEA|GO:0005515|GOA/IPI|na	cell adhesion|membrane|protein binding
322016	Hs.89404	MSX2	-1.5	928	1	0	1	0	0	5.69e-05	0.000126	724	||MSX2||MSH, DROSOPHILA, HOMOLOG OF, 2||msh homeo box homolog 2 (Drosophila)||MUSCLE SEGMENT HOMEOBOX, DROSOPHILA, HOMOLOG OF, 2||	Msh homeo box homolog 2 (Drosophila)	biological process|development|IEA|GO:0007275|GOA/IPI|na//cellular component|nucleus|IEA|GO:0005634|GOA/IPI|na//molecular function|protein binding|IPI|GO:0005515|GOA/IPI|12145306//biological process|regulation of transcription, DNA-dependent|IEA|GO:000635	development|nucleus|protein binding|regulation of transcription, DNA-dependent|skeletal development|transcription factor activity
4274128	Hs.438462	MT1H	1.7	471	1	0	0	0	0	8.19e-06	1.78e-05	1749	||MT1H||METALLOTHIONEIN IH||metallothionein 1H||	Metallothionein 1H	molecular function|metal ion binding|NR|GO:0046872|GOA/IPI|na	metal ion binding
3677185	Hs.525629	MTA1	1.4	1353	0	0	1	0	0	2.4e-05	0.000171	1304	||MTA1||METASTASIS-ASSOCIATED GENE 1||Metastasis associated 1||	Metastasis associated 1	cellular component|nucleus|IEA|GO:0005634|GOA/IPI|na//biological process|regulation of transcription, DNA-dependent|IEA|GO:0006355|GOA/IPI|na//biological process|signal transduction|TAS|GO:0007165|GOA/IPI|8083195//molecular function|transcription factor a	nucleus|regulation of transcription, DNA-dependent|signal transduction|transcription factor activity
3542706	Hs.435413	MTA3	1.5	8346	1	0	1	0	0	6.24e-05	0.000118	5915	||MTA3||KIAA1266||METASTASIS-ASSOCIATED GENE 3||Metastasis associated 1 family, member 3||	Metastasis associated 1 family, member 3	cellular component|nucleus|IEA|GO:0005634|GOA/IPI|na//biological process|regulation of transcription, DNA-dependent|IEA|GO:0006355|GOA/IPI|na//molecular function|transcription factor activity|IEA|GO:0003700|GOA/IPI|na	nucleus|regulation of transcription, DNA-dependent|transcription factor activity
3508998	Hs.435974	MTHFD1	1.6	7163	1	0	1	0	0	2.06e-05	2.92e-05	4793	||MTHFD1||ABRUPTIO PLACENTAE||METHYLENETETRAHYDROFOLATE DEHYDROGENASE 1||METHYLENETETRAHYDROFOLATE DEHYDROGENASE/METHENYLTETRAHYDROFOLATE CYCLOHYDROLASE/FORMYLTETRAHYDROFOLATE SYNTHETASE, NADP(+)-DEPENDENT METHYLTETRAHYDROFOLATE CYCLOHYDROLASE DEFICIENCY|	Methylenetetrahydrofolate dehydrogenase (NADP+ dependent) 1, methenyltetrahydrofolate cyclohydrolase, formyltetrahydrofolate synthetase	molecular function|ATP binding|IEA|GO:0005524|GOA/IPI|na//biological process|amino acid biosynthesis|IEA|GO:0008652|GOA/IPI|na//biological process|folic acid and derivative biosynthesis|IEA|GO:0009396|GOA/IPI|na//molecular function|formate-tetrahydrofolat	ATP binding|amino acid biosynthesis|folic acid and derivative biosynthesis|formate-tetrahydrofolate ligase activity|histidine biosynthesis|hydrolase activity|ligase activity|methenyltetrahydrofolate cyclohydrolase activity|methionine biosynthesis|methylen
3505156	Hs.252457	MVD	-1.8	2014	1	0	1	0	0	1.28e-05	0.000382	2274	||MPD||MVD||MEVALONATE PYROPHOSPHATE DECARBOXYLASE||Mevalonate (diphospho) decarboxylase||	Mevalonate (diphospho) decarboxylase	molecular function|ATP binding|IEA|GO:0005524|GOA/IPI|na//biological process|cholesterol biosynthesis|IEA|GO:0006695|GOA/IPI|na//molecular function|diphosphomevalonate decarboxylase activity|TAS|GO:0004163|GOA/IPI|8626466//biological process|isoprenoid bi	ATP binding|cholesterol biosynthesis|diphosphomevalonate decarboxylase activity|isoprenoid biosynthesis|kinase activity|lyase activity|phosphorylation
4244569	Hs.506502	MYBPC1	-13.1	167	1	0	1	0	0	0	0.0714	217	||MYBPC1||MYBPCS||MYOSIN-BINDING PROTEIN C, SLOW TYPE||myosin binding protein C, slow type||	Myosin binding protein C, slow type	molecular function|actin binding|IEA|GO:0003779|GOA/IPI|na//biological process|cell adhesion|IEA|GO:0007155|GOA/IPI|na//cellular component|membrane|IEA|GO:0016020|GOA/IPI|na//biological process|muscle development|IEA|GO:0007517|GOA/IPI|na//molecular funct	actin binding|cell adhesion|membrane|muscle development|protein binding|receptor activity|striated muscle contraction|striated muscle thick filament|structural constituent of muscle
417226	Hs.202453	MYC	-2	448	0	1	1	0	0	1.65e-12	6.33e-05	1352	||MYC||ONCOGENE MYC||PROTOONCOGENE HOMOLOGOUS TO MYELOCYTOMATOSIS VIRUS||V-myc myelocytomatosis viral oncogene homolog (avian)||V-MYC AVIAN MYELOCYTOMATOSIS VIRAL ONCOGENE HOMOLOG||	V-myc myelocytomatosis viral oncogene homolog (avian)	biological process|cell cycle arrest|TAS|GO:0007050|GOA/IPI|10962037//biological process|cell proliferation|TAS|GO:0008283|GOA/IPI|10962037//biological process|iron ion homeostasis|TAS|GO:0006879|GOA/IPI|9924025//cellular component|nucleus|TAS|GO:0005634|	cell cycle arrest|cell proliferation|iron ion homeostasis|nucleus|protein binding|regulation of transcription from RNA polymerase II promoter|transcription|transcription factor activity
3051522	Hs.523848	MYEOV	-1.7	1577	1	0	1	0	0	2.02e-08	3.97e-05	1206	||MYEOV||Myeloma overexpressed gene (in a subset of t(11;14) positive multiple myelomas)||	Myeloma overexpressed gene (in a subset of t(11;14) positive multiple myelomas)
4298477	Hs.414122	MYH7B	-1.5	1761	1	0	1	0	0	3.75e-07	0.000242	1580	||MYH7B||myosin, heavy polypeptide 7B, cardiac muscle, beta||	Myosin, heavy polypeptide 7B, cardiac muscle, beta	molecular function|ATP binding|IEA|GO:0005524|GOA/IPI|na//molecular function|motor activity|IEA|GO:0003774|GOA/IPI|na//cellular component|myosin|IEA|GO:0016459|GOA/IPI|na	ATP binding|motor activity|myosin
3608316	Hs.504687	MYL9	-2.6	857	0	0	1	0	1	0.0131	0.0131	5733	||MYL9||Myosin, light polypeptide 9, regulatory||	Myosin, light polypeptide 9, regulatory	molecular function|calcium ion binding|IEA|GO:0005509|GOA/IPI|na//molecular function|motor activity|IEA|GO:0003774|GOA/IPI|na//biological process|muscle development|IEA|GO:0007517|GOA/IPI|na//cellular component|muscle myosin|TAS|GO:0005859|GOA/IPI|2526655	calcium ion binding|motor activity|muscle development|muscle myosin|myosin|regulation of muscle contraction|structural constituent of muscle
4131574	Hs.101761	N4BP3	-1.5	466	0	0	1	0	0	1.71e-05	1.71e-05	967	||N4BP3||Nedd4 binding protein 3||	Nedd4 binding protein 3	cellular component|cytoplasm|IEA|GO:0005737|GOA/IPI|na//cellular component|membrane|IEA|GO:0016020|GOA/IPI|na	cytoplasm|membrane
2821428	Hs.369279	NALP2	-2.1	3222	1	0	0	0	0	2.3e-10	3.44e-08	2197	||PAN1||NALP2||PYPAF2||PYRIN DOMAIN-CONTAINING APAF1-LIKE PROTEIN 2||NACHT-, LEUCINE-RICH REPEAT-, AND PYD-CONTAINING 2||PYRIN DOMAIN- AND NACHT DOMAIN-CONTAINING PROTEIN 1||NACHT, leucine rich repeat and PYD containing 2||	NACHT, leucine rich repeat and PYD containing 2	molecular function|ATP binding|IEA|GO:0005524|GOA/IPI|na//biological process|apoptosis|IEA|GO:0006915|GOA/IPI|na//biological process|defense response to pathogen|IEA|GO:0042829|GOA/IPI|na	ATP binding|apoptosis|defense response to pathogen
3950192	Hs.368783	NAT5	-1.4	2959	0	0	1	0	0	4.78e-05	0.000241	2673	||NAT5||N-acetyltransferase 5 (ARD1 homolog, S. cerevisiae)||	N-acetyltransferase 5 (ARD1 homolog, S. cerevisiae)	molecular function|N-acetyltransferase activity|IEA|GO:0008080|GOA/IPI|na//molecular function|acyltransferase activity|IEA|GO:0008415|GOA/IPI|na//molecular function|transferase activity|IEA|GO:0016740|GOA/IPI|na	N-acetyltransferase activity|acyltransferase activity|transferase activity
3347127	Hs.497369	NAV1	-1.5	1556	0	0	1	0	1	1e-06	0.000227	1769	||NAV1||Neuron navigator 1||	Neuron navigator 1	molecular function|ATP binding|IEA|GO:0005524|GOA/IPI|na//molecular function|DNA binding|IEA|GO:0003677|GOA/IPI|na//biological process|DNA methylation|IEA|GO:0006306|GOA/IPI|na//cellular component|mitochondrion|IEA|GO:0005739|GOA/IPI|na//molecular functio	ATP binding|DNA binding|DNA methylation|mitochondrion|nucleoside-triphosphatase activity|nucleotide binding
4298903	Hs.492427	NCALD	-1.6	1680	0	0	1	0	0	6.31e-07	1.02e-06	1930	||NCALD||NEUROCALCIN, DELTA||Neurocalcin delta||	Neurocalcin delta	molecular function|actin binding|IDA|GO:0003779|GOA/IPI|11964161//molecular function|calcium ion binding|ISS|GO:0005509|GOA/IPI|na//molecular function|clathrin binding|IDA|GO:0030276|GOA/IPI|11964161//cellular component|clathrin coat of trans-Golgi networ	actin binding|calcium ion binding|clathrin binding|clathrin coat of trans-Golgi network vesicle|cytosol|tubulin binding|vesicle-mediated transport
2957847	Hs.372914	NDRG1	1.5	7951	0	0	1	0	0	2.19e-06	1.69e-05	12709	||PROXY1||NDRG1||NMYC DOWNSTREAM-REGULATED GENE 1||PROTEIN REGULATED BY OXYGEN 1||N-myc downstream regulated gene 1||	N-myc downstream regulated gene 1	molecular function|catalytic activity|IEA|GO:0003824|GOA/IPI|na//biological process|cell differentiation|IEA|GO:0030154|GOA/IPI|na//cellular component|nucleus|IEA|GO:0005634|GOA/IPI|na//biological process|response to metal ion|TAS|GO:0010038|GOA/IPI|96057	catalytic activity|cell differentiation|nucleus|response to metal ion
3508371	Hs.322430	NDRG4	-1.7	393	0	1	1	0	1	9.28e-07	3.25e-05	951	||NDRG4||NDRG family member 4||	NDRG family member 4	biological process|cell differentiation|NAS|GO:0030154|GOA/IPI|11352569,11978393//biological process|cell growth|NAS|GO:0016049|GOA/IPI|11352569//cellular component|cytoplasm|NAS|GO:0005737|GOA/IPI|11352569//biological process|response to stress|NAS|GO:00	cell differentiation|cell growth|cytoplasm|response to stress
3353581	Hs.7200	NEK9	-1.4	3813	0	0	1	0	0	0.000115	0.000115	2625	||NEK9||NIMA (never in mitosis gene a)- related kinase 9||	NIMA (never in mitosis gene a)- related kinase 9	molecular function|ATP binding|IEA|GO:0005524|GOA/IPI|na//biological process|cell cycle|IEA|GO:0007049|GOA/IPI|na//biological process|cytokinesis|IEA|GO:0000910|GOA/IPI|na//molecular function|magnesium ion binding|IEA|GO:0000287|GOA/IPI|na//biological pro	ATP binding|cell cycle|cytokinesis|magnesium ion binding|mitosis|protein amino acid phosphorylation|protein serine/threonine kinase activity|transferase activity
486871	Hs.25155	NET1	1.5	2387	1	0	1	1	0	6.23e-06	4.95e-05	4466	||NET1||Neuroepithelial cell transforming gene 1||	Neuroepithelial cell transforming gene 1	molecular function|guanyl-nucleotide exchange factor activity|TAS|GO:0005085|GOA/IPI|8649828//cellular component|nucleus|IEA|GO:0005634|GOA/IPI|na//biological process|regulation of cell growth|NAS|GO:0001558|GOA/IPI|8649828//biological process|signal tran	guanyl-nucleotide exchange factor activity|nucleus|regulation of cell growth|signal transduction
3506824	Hs.520037	NEU1	-1.4	4807	0	0	1	0	0	0.0131	0.0131	3442	||NEU1||SIAL1||SIALIDASE, LYSOSOMAL||NEURAMINIDASE 1||Sialidase 1 (lysosomal sialidase)||	Sialidase 1 (lysosomal sialidase)	biological process|carbohydrate metabolism|IEA|GO:0005975|GOA/IPI|na//molecular function|exo-alpha-sialidase activity|TAS|GO:0004308|GOA/IPI|8985184//molecular function|hydrolase activity, acting on glycosyl bonds|IEA|GO:0016798|GOA/IPI|na//cellular compo	carbohydrate metabolism|exo-alpha-sialidase activity|hydrolase activity, acting on glycosyl bonds|lysosome
114648	Hs.431926	NFKB1	-1.5	539	1	0	1	0	0	0.000226	0.000395	1811	||NFKB1||NFKB p50||TRANSCRIPTION FACTOR NFKB1||NUCLEAR FACTOR KAPPA-B, SUBUNIT 1||nuclear factor of kappa light polypeptide gene enhancer in B-cells 1 (p105)||NUCLEAR FACTOR OF KAPPA LIGHT CHAIN GENE ENHANCER IN B CELLS 1 NFKB p105||	Nuclear factor of kappa light polypeptide gene enhancer in B-cells 1 (p105)	biological process|anti-apoptosis|TAS|GO:0006916|GOA/IPI|10811897//biological process|antibacterial humoral response (sensu Vertebrata)|TAS|GO:0019733|GOA/IPI|10426996//biological process|apoptosis|IEA|GO:0006915|GOA/IPI|na//cellular component|cytoplasm|N	anti-apoptosis|antibacterial humoral response (sensu Vertebrata)|apoptosis|cytoplasm|inflammatory response|nucleus|protein binding|regulation of transcription, DNA-dependent|response to pathogenic bacteria|signal transduction|transcription factor activity
2966520	Hs.182255	NHP2L1	-1.6	10118	1	0	1	0	1	0.000113	0.00978	6266	||NHP2L1||NHP2-LIKE PROTEIN 1||NON-HISTONE CHROMOSOME PROTEIN 2, S. CEREVISIAE, HOMOLOG-LIKE 1||NHP2 non-histone chromosome protein 2-like 1 (S. cerevisiae)||	NHP2 non-histone chromosome protein 2-like 1 (S. cerevisiae)	molecular function|RNA binding|TAS|GO:0003723|GOA/IPI|10593953//biological process|nuclear mRNA splicing, via spliceosome|IEA|GO:0000398|GOA/IPI|na//cellular component|nucleolus|TAS|GO:0005730|GOA/IPI|10593953//biological process|protein biosynthesis|IEA|	RNA binding|nuclear mRNA splicing, via spliceosome|nucleolus|protein biosynthesis|regulation of cell cycle|ribosome|ribosome biogenesis and assembly|spliceosome complex|structural constituent of ribosome
4304203	Hs.33476	NICAL	-1.4	3320	0	0	1	0	0	5.97e-05	7.34e-05	3641	||NICAL||MICAL1||MOLECULE INTERACTING WITH CASL||NEDD9-INTERACTING PROTEIN WITH CALPONIN HOMOLOGY AND LIM DOMAINS||microtubule associated monoxygenase, calponin and LIM domain containing 1||	Microtubule associated monoxygenase, calponin and LIM domain containing 1	molecular function|SH3 domain binding|IPI|GO:0017124|GOA/IPI|11827972//molecular function|SH3 domain binding|ISS|GO:0017124|GOA/IPI|11827972//biological process|aromatic compound metabolism|IEA|GO:0006725|GOA/IPI|na//cellular component|cytoplasm|IDA|GO:00	SH3 domain binding|SH3 domain binding|aromatic compound metabolism|cytoplasm|cytoplasm|cytoskeleton|cytoskeleton organization and biogenesis|cytoskeleton organization and biogenesis|electron transport|intermediate filament|intermediate filament|monooxygen
4064889	Hs.530275	NIPSNAP3A	-3.7	2709	1	0	0	0	0	0.0641	0.0641	2553	||NIPSNAP4||TASSC||NIPSNAP3A||nipsnap homolog 3A (C. elegans)||NIPSNAP, C. ELEGANS, HOMOLOG OF, 3A||TARGET FOR SALMONELLA SECRETED PROTEIN C||	Nipsnap homolog 3A (C. elegans)
3350358	Hs.503911	NNMT	-1.5	1864	1	0	1	0	0	3.28e-06	8.36e-05	1553	||NNMT||nicotinamide N-methyltransferase||	Nicotinamide N-methyltransferase	molecular function|methyltransferase activity|IEA|GO:0008168|GOA/IPI|na//molecular function|nicotinamide N-methyltransferase activity|TAS|GO:0008112|GOA/IPI|8182091//molecular function|transferase activity|IEA|GO:0016740|GOA/IPI|na	methyltransferase activity|nicotinamide N-methyltransferase activity|transferase activity
4100186	Hs.493709	NOL6	-1.6	1037	1	0	0	0	0	0.000172	0.000172	890	||NOL6||nucleolar protein family 6 (RNA-associated)||	Nucleolar protein family 6 (RNA-associated)
3529514	Hs.334832	NQO3A2	-1.4	859	0	0	1	0	0	3.2e-05	3.7e-05	1809	||CYB5R1||B5R.1||NQO3A2||CYTOCHROME b5 REDUCTASE 1||NAD(P)H:quinone oxidoreductase type 3, polypeptide A2||	NAD(P)H:quinone oxidoreductase type 3, polypeptide A2	biological process|cholesterol biosynthesis|IEA|GO:0006695|GOA/IPI|na//biological process|electron transport|IEA|GO:0006118|GOA/IPI|na//cellular component|endoplasmic reticulum|IEA|GO:0005783|GOA/IPI|na//cellular component|membrane|IEA|GO:0016020|GOA/IPI|	cholesterol biosynthesis|electron transport|endoplasmic reticulum|membrane|oxidoreductase activity
254436	Hs.165258	NR4A2	1.5	504	0	0	1	0	0	0.000233	0.000233	853	||NOT||NURR1||NR4A2||TINUR||NUCLEAR RECEPTOR-RELATED 1||TRANSCRIPTIONALLY INDUCIBLE NUCLEAR RECEPTOR||NUCLEAR RECEPTOR OF T CELLS||nuclear receptor subfamily 4, group A, member 2||	Nuclear receptor subfamily 4, group A, member 2	biological process|antimicrobial humoral response (sensu Vertebrata)|TAS|GO:0019735|GOA/IPI|7877627//molecular function|ligand-dependent nuclear receptor activity|IEA|GO:0004879|GOA/IPI|na//cellular component|nucleus|IEA|GO:0005634|GOA/IPI|7877627//cellul	antimicrobial humoral response (sensu Vertebrata)|ligand-dependent nuclear receptor activity|nucleus|nucleus|regulation of transcription, DNA-dependent|signal transduction|steroid hormone receptor activity|transcription|transcription factor activity
4247513	Hs.268788	NRAP	-1.6	342	1	0	1	0	0	6.78e-08	7.73e-05	572	||NRAP||Nebulin-related anchoring protein||	Nebulin-related anchoring protein	molecular function|actin binding|NAS|GO:0003779|GOA/IPI|9339382//cellular component|cytoskeleton|IEA|GO:0005856|GOA/IPI|na//biological process|ion transport|IEA|GO:0006811|GOA/IPI|na//molecular function|zinc ion binding|IEA|GO:0008270|GOA/IPI|na	actin binding|cytoskeleton|ion transport|zinc ion binding
4304488	Hs.523467	NRIP3	-1.4	347	0	0	1	0	0	0.0342	0.0342	906	||NRIP3||Nuclear receptor interacting protein 3||	Nuclear receptor interacting protein 3
2823604	Hs.546405	NSUN5	-1.4	1120	0	0	1	0	0	8.8e-05	0.00012	1205	||NSUN5||NOL1/NOP2/Sun domain family, member 5||	NOL1/NOP2/Sun domain family, member 5	molecular function|methyltransferase activity|IEA|GO:0008168|GOA/IPI|na//molecular function|transferase activity|IEA|GO:0016740|GOA/IPI|na	methyltransferase activity|transferase activity
35356	Hs.410969	NTRK3	1.6	389	0	0	1	0	0	2.44e-06	2.44e-06	1871	||||NTRK3||Neurotrophic tyrosine kinase, receptor, type 3||	Neurotrophic tyrosine kinase, receptor, type 3	molecular function|ATP binding|IEA|GO:0005524|GOA/IPI|na//biological process|cell differentiation|IEA|GO:0030154|GOA/IPI|na//cellular component|integral to plasma membrane|TAS|GO:0005887|GOA/IPI|7806211//cellular component|membrane|IEA|GO:0016020|GOA/IPI|	ATP binding|cell differentiation|integral to plasma membrane|membrane|neurogenesis|neurotrophin binding|protein amino acid phosphorylation|protein kinase activity|protein serine/threonine kinase activity|receptor activity|transferase activity|transmembran
4303422	Hs.200016	NUDT11	-1.4	1830	0	0	1	0	0	0.000204	0.000224	1839	||DIPP3-BETA||APS1||NUDT11||DIPP3B||NUDIX MOTIF 11||DIPHOSPHOINOSITOL POLYPHOSPHATE PHOSPHOHYDROLASE 3, BETA||NUCLEOSIDE DIPHOSPHATE-LINKED MOIETY X MOTIF 11||nudix (nucleoside diphosphate linked moiety X)-type motif 11||	Nudix (nucleoside diphosphate linked moiety X)-type motif 11	biological process|calcium-mediated signaling|ISS|GO:0019722|GOA/IPI|na//biological process|cyclic-nucleotide-mediated signaling|ISS|GO:0019935|GOA/IPI|na//molecular function|diphosphoinositol-polyphosphate diphosphatase activity|ISS|GO:0008486|GOA/IPI|na	calcium-mediated signaling|cyclic-nucleotide-mediated signaling|diphosphoinositol-polyphosphate diphosphatase activity|hydrolase activity|intracellular|intracellular signaling cascade|intracellular transport|magnesium ion binding|regulation of RNA-nucleus
3942416	Hs.422889	NUDT6	-1.5	390	0	0	1	0	0	6.44e-06	1.14e-05	1581	||NUDT6||ASFGF2||FGF2AS||GFG1||NUDIX MOTIF 6||FIBROBLAST GROWTH FACTOR 2, ANTISENSE||FIBROBLAST GROWTH FACTOR, BASIC, ANTISENSE||NUCLEOSIDE DIPHOSPHATE-LINKED MOIETY X MOTIF 6||nudix (nucleoside diphosphate linked moiety X)-type motif 6||	Nudix (nucleoside diphosphate linked moiety X)-type motif 6	biological process|biological process unknown|ND|GO:0000004|GOA/IPI|na//cellular component|cellular component unknown|ND|GO:0008372|GOA/IPI|na//molecular function|growth factor activity|TAS|GO:0008083|GOA/IPI|7984147//molecular function|hydrolase activity	biological process unknown|cellular component unknown|growth factor activity|hydrolase activity
2822595	Hs.462086	NUP88	1.5	4384	1	0	1	1	0	2.01e-07	0.000128	3016	||NUP88||nucleoporin 88kDa||NUCLEOPORIN, 88-KD||	Nucleoporin 88kDa	cellular component|nuclear pore|TAS|GO:0005643|GOA/IPI|9049309//cellular component|nucleus|IEA|GO:0005634|GOA/IPI|na//biological process|protein transport|IEA|GO:0015031|GOA/IPI|na//molecular function|transporter activity|TAS|GO:0005215|GOA/IPI|9049309	nuclear pore|nucleus|protein transport|transporter activity
3608037	Hs.516933	NXT1	-1.5	636	0	0	1	0	0	2.25e-06	2.83e-05	1262	||NXT1||NTF2-like export factor 1||MTR2, YEAST, HOMOLOG OF||	NTF2-like export factor 1	cellular component|cytoplasm|TAS|GO:0005737|GOA/IPI|10567585//cellular component|nuclear pore|TAS|GO:0005643|GOA/IPI|10567585//cellular component|nucleus|IEA|GO:0005634|GOA/IPI|na//biological process|protein transport|IEA|GO:0015031|GOA/IPI|na//molecular	cytoplasm|nuclear pore|nucleus|protein transport|protein transporter activity|protein-nucleus import
243159	Hs.482439	OCLN	-1.4	518	0	0	1	0	0	0.000155	0.00016	1701	||Occludin||OCLN||	Occludin	cellular component|integral to membrane|NR|GO:0016021|GOA/IPI|na//cellular component|integral to membrane|IEA|GO:0016021|GOA/IPI|na//cellular component|membrane|IEA|GO:0016020|GOA/IPI|na//cellular component|plasma membrane|TAS|GO:0005886|GOA/IPI|8601611//	integral to membrane|integral to membrane|membrane|plasma membrane|protein complex assembly|structural molecule activity|tight junction|tight junction
3836653	Hs.357004	OLFML2A	-1.4	1156	0	0	1	0	0	0.000184	0.000208	1812	||OLFML2A||olfactomedin-like 2A||	Olfactomedin-like 2A	molecular function|latrotoxin receptor activity|IEA|GO:0016524|GOA/IPI|na//cellular component|membrane|IEA|GO:0016020|GOA/IPI|na	latrotoxin receptor activity|membrane
4071534	Hs.494894	ORM1	1.9	780	1	0	0	0	0	1.12e-06	3.22e-05	1491	||ORM1||ALPHA-1-AGP||AGP1||ALPHA-1-ACID GLYCOPROTEIN||Orosomucoid 1||GLYCOPROTEIN, ALPHA-1-ACID, OF SERUM||	Orosomucoid 1	biological process|acute-phase response|TAS|GO:0006953|GOA/IPI|2822385//cellular component|extracellular space|TAS|GO:0005615|GOA/IPI|3360326//biological process|inflammatory response|TAS|GO:0006954|GOA/IPI|3360326//biological process|transport|IEA|GO:000	acute-phase response|extracellular space|inflammatory response|transport|transporter activity
3940476	Hs.408615	P2RX5	2.2	1169	1	0	1	0	0	1.9e-08	7.4e-07	1336	||P2X5R||P2RX5||purinergic receptor P2X, ligand-gated ion channel, 5||	Purinergic receptor P2X, ligand-gated ion channel, 5	molecular function|ATP binding|IEA|GO:0005524|GOA/IPI|na//molecular function|ion channel activity|IEA|GO:0005216|GOA/IPI|na//biological process|ion transport|IEA|GO:0006811|GOA/IPI|na//cellular component|membrane|IEA|GO:0016020|GOA/IPI|na//molecular funct	ATP binding|ion channel activity|ion transport|membrane|receptor activity
3953307	Hs.166168	P2RY11	-1.4	970	0	0	1	0	0	9.35e-05	9.35e-05	1679	||P2RY11||P2RY11 P2RY11/PPAN FUSION PROTEIN||PURINERGIC RECEPTOR P2Y, G PROTEIN-COUPLED, 11||purinergic receptor P2Y, G-protein coupled, 11||	Purinergic receptor P2Y, G-protein coupled, 11	biological process|G-protein signaling, coupled to IP3 second messenger (phospholipase C activating)|TAS|GO:0007200|GOA/IPI|9405388//biological process|adenylate cyclase activation|TAS|GO:0007190|GOA/IPI|9405388//biological process|defense response|TAS|GO	G-protein signaling, coupled to IP3 second messenger (phospholipase C activating)|adenylate cyclase activation|defense response|integral to plasma membrane|purinergic nucleotide receptor activity, G-protein coupled|receptor activity|rhodopsin-like recepto
4302014	Hs.334639	PACSIN3	1.6	1695	1	0	1	0	0	2.76e-11	0.05	2117	||PACSIN3||protein kinase C and casein kinase substrate in neurons 3||	Protein kinase C and casein kinase substrate in neurons 3	cellular component|cytoplasm|ISS|GO:0005737|GOA/IPI|na//molecular function|cytoskeletal protein binding|ISS|GO:0008092|GOA/IPI|na//biological process|endocytosis|IEA|GO:0006897|GOA/IPI|na//molecular function|enzyme binding|IPI|GO:0019899|GOA/IPI|10531379/	cytoplasm|cytoskeletal protein binding|endocytosis|enzyme binding|negative regulation of endocytosis
3638007	Hs.334639	PACSIN3	2	1765	1	0	1	0	0	1.65e-08	0.05	1861	||PACSIN3||protein kinase C and casein kinase substrate in neurons 3||	Protein kinase C and casein kinase substrate in neurons 3	cellular component|cytoplasm|ISS|GO:0005737|GOA/IPI|na//molecular function|cytoskeletal protein binding|ISS|GO:0008092|GOA/IPI|na//biological process|endocytosis|IEA|GO:0006897|GOA/IPI|na//molecular function|enzyme binding|IPI|GO:0019899|GOA/IPI|10531379/	cytoplasm|cytoskeletal protein binding|endocytosis|enzyme binding|negative regulation of endocytosis
3955765	Hs.245431	PAGE-5	-1.6	382	0	0	1	0	0	3.91e-07	5.1e-07	1165	||PAGE-5||PAGE5||P antigen family, member 5 (prostate associated)||	P antigen family, member 5 (prostate associated)
3533684	Hs.518774	PAICS	1.4	3114	0	0	1	1	0	2.74e-05	4.55e-05	4272	||PAICS||AIRC||AIR CARBOXYLASE||SAICAR SYNTHETASE||Phosphoribosylaminoimidazole carboxylase, phosphoribosylaminoimidazole succinocarboxamide synthetase||	Phosphoribosylaminoimidazole carboxylase, phosphoribosylaminoimidazole succinocarboxamide synthetase	biological process|'de novo' IMP biosynthesis|IEA|GO:0006189|GOA/IPI|na//molecular function|ligase activity|IEA|GO:0016874|GOA/IPI|na//molecular function|lyase activity|IEA|GO:0016829|GOA/IPI|na//molecular function|phosphoribosylaminoimidazole carboxylase	'de novo' IMP biosynthesis|ligase activity|lyase activity|phosphoribosylaminoimidazole carboxylase activity|phosphoribosylaminoimidazole carboxylase complex|phosphoribosylaminoimidazolesuccinocarboxamide synthase activity|purine base biosynthesis|purine n
3946441	Hs.89890	PC	1.7	1804	1	0	0	0	0	4.46e-05	4.46e-05	2555	||PC||Pyruvate carboxylase||	Pyruvate carboxylase	molecular function|ATP binding|TAS|GO:0005524|GOA/IPI|8048912//molecular function|biotin binding|TAS|GO:0009374|GOA/IPI|8048912//biological process|gluconeogenesis|IEA|GO:0006094|GOA/IPI|na//molecular function|ligase activity|IEA|GO:0016874|GOA/IPI|na//bi	ATP binding|biotin binding|gluconeogenesis|ligase activity|lipid biosynthesis|manganese ion binding|metabolism|mitochondrion|pyruvate carboxylase activity
2905509	Hs.368160	PCDHGC3	-1.4	1349	0	0	1	0	1	2.38e-05	0.000139	2297	||||PCDHGC3||Protocadherin gamma subfamily C, 3||	Protocadherin gamma subfamily C, 3	molecular function|calcium ion binding|IEA|GO:0005509|GOA/IPI|na//biological process|calcium-dependent cell-cell adhesion|NAS|GO:0016339|GOA/IPI|8508762//biological process|cell adhesion|IEA|GO:0007155|GOA/IPI|na//biological process|homophilic cell adhesi	calcium ion binding|calcium-dependent cell-cell adhesion|cell adhesion|homophilic cell adhesion|integral to membrane|membrane|membrane|protein binding
3138368	Hs.75812	PCK2	1.4	3692	0	0	1	0	0	1.22e-05	1.78e-05	4042	||PCK2||PEPCK DEFICIENCY, MITOCHONDRIAL||PHOSPHOENOLPYRUVATE CARBOXYKINASE 2, MITOCHONDRIAL||Phosphoenolpyruvate carboxykinase 2 (mitochondrial)||PEPCK2 PHOSPHOENOLPYRUVATE CARBOXYKINASE DEFICIENCY, MITOCHONDRIAL||	Phosphoenolpyruvate carboxykinase 2 (mitochondrial)	molecular function|GTP binding|IEA|GO:0005525|GOA/IPI|na//biological process|gluconeogenesis|IEA|GO:0006094|GOA/IPI|na//molecular function|lyase activity|IEA|GO:0016829|GOA/IPI|na//molecular function|manganese ion binding|IEA|GO:0030145|GOA/IPI|na//cellul	GTP binding|gluconeogenesis|lyase activity|manganese ion binding|mitochondrion|phosphoenolpyruvate carboxykinase (GTP) activity|phosphoenolpyruvate carboxykinase activity
566497	Hs.147433	PCNA	-1.4	5436	0	0	1	0	0	4.84e-05	8.11e-05	5906	||PCNA||Proliferating cell nuclear antigen||DNA POLYMERASE DELTA AUXILIARY PROTEIN||	Proliferating cell nuclear antigen	molecular function|DNA binding|NR|GO:0003677|GOA/IPI|na//molecular function|DNA polymerase processivity factor activity|IEA|GO:0030337|GOA/IPI|na//biological process|DNA repair|NR|GO:0006281|GOA/IPI|na//biological process|DNA replication|NR|GO:0006260|GOA	DNA binding|DNA polymerase processivity factor activity|DNA repair|DNA replication|cell proliferation|delta-DNA polymerase cofactor complex|nucleus|regulation of DNA replication|regulation of cell cycle
2820036	Hs.147433	PCNA	-1.4	4755	0	0	1	0	0	2.56e-05	2.56e-05	4403	||PCNA||Proliferating cell nuclear antigen||DNA POLYMERASE DELTA AUXILIARY PROTEIN||	Proliferating cell nuclear antigen	molecular function|DNA binding|NR|GO:0003677|GOA/IPI|na//molecular function|DNA polymerase processivity factor activity|IEA|GO:0030337|GOA/IPI|na//biological process|DNA repair|NR|GO:0006281|GOA/IPI|na//biological process|DNA replication|NR|GO:0006260|GOA	DNA binding|DNA polymerase processivity factor activity|DNA repair|DNA replication|cell proliferation|delta-DNA polymerase cofactor complex|nucleus|regulation of DNA replication|regulation of cell cycle
3163857	Hs.202097	PCOLCE	-1.8	1809	1	0	1	0	1	2.32e-07	5.78e-06	2669	||PCOLCE||procollagen C-endopeptidase enhancer||PROCOLLAGEN, TYPE I, COOH-TERMINAL PROTEINASE ENHANCER||	Procollagen C-endopeptidase enhancer	molecular function|collagen binding|NR|GO:0005518|GOA/IPI|na//biological process|development|TAS|GO:0007275|GOA/IPI|7523404	collagen binding|development
3928693	Hs.445402	PCTK3	-1.4	677	0	0	1	0	0	5.93e-05	8.49e-05	987	||PCTK3||PCTAIRE3||PCTAIRE protein kinase 3||	PCTAIRE protein kinase 3	molecular function|ATP binding|IEA|GO:0005524|GOA/IPI|na//molecular function|ATP binding|NAS|GO:0005524|GOA/IPI|na//cellular component|cellular component unknown|ND|GO:0008372|GOA/IPI|na//biological process|protein amino acid phosphorylation|IEA|GO:000646	ATP binding|ATP binding|cellular component unknown|protein amino acid phosphorylation|protein amino acid phosphorylation|protein serine/threonine kinase activity|protein serine/threonine kinase activity|protein-tyrosine kinase activity|signal transducer a
3357514	Hs.445402	PCTK3	-1.9	977	0	1	0	0	0	8.89e-06	8.89e-06	951	||PCTK3||PCTAIRE3||PCTAIRE protein kinase 3||	PCTAIRE protein kinase 3	molecular function|ATP binding|IEA|GO:0005524|GOA/IPI|na//molecular function|ATP binding|NAS|GO:0005524|GOA/IPI|na//cellular component|cellular component unknown|ND|GO:0008372|GOA/IPI|na//biological process|protein amino acid phosphorylation|IEA|GO:000646	ATP binding|ATP binding|cellular component unknown|protein amino acid phosphorylation|protein amino acid phosphorylation|protein serine/threonine kinase activity|protein serine/threonine kinase activity|protein-tyrosine kinase activity|signal transducer a
3630587	Hs.475896	PDCD6IP	-1.3	374	0	0	1	0	0	0.000367	0.000412	615	||AIP1||PDCD6IP||KIAA1375||ALIX||PDCD6-INTERACTING PROTEIN||ALG2-INTERACTING PROTEIN 1||ALG2-INTERACTING PROTEIN X||PROGRAMMED CELL DEATH 6-INTERACTING PROTEIN||Programmed cell death 6 interacting protein||	Programmed cell death 6 interacting protein	biological process|apoptosis|IEA|GO:0006915|GOA/IPI|na//cellular component|cytosol|TAS|GO:0005829|GOA/IPI|9880530//molecular function|signal transducer activity|TAS|GO:0004871|GOA/IPI|10200558//biological process|signal transduction|IEA|GO:0007165|GOA/IPI	apoptosis|cytosol|signal transducer activity|signal transduction
154420	Hs.458573	PDGFRL	-1.6	301	0	0	1	0	0	7.99e-08	0.000136	739	||PRLTS||PDGRL||PDGFRL||Platelet-derived growth factor receptor-like||PLATELET-DERIVED GROWTH FACTOR-BETA-LIKE TUMOR SUPPRESSOR||	Platelet-derived growth factor receptor-like	molecular function|platelet activating factor receptor activity|TAS|GO:0004992|GOA/IPI|7898930//molecular function|platelet-derived growth factor beta-receptor activity|TAS|GO:0005019|GOA/IPI|7898930//molecular function|receptor activity|IEA|GO:0004872|GO	platelet activating factor receptor activity|platelet-derived growth factor beta-receptor activity|receptor activity
815049	Hs.161357	PDHB	-1.5	615	0	0	1	0	1	2.58e-06	1.95e-05	1085	||PDHB||E1, BETA POLYPEPTIDE||PYRUVATE DEHYDROGENASE, BETA POLYPEPTIDE||Pyruvate dehydrogenase (lipoamide) beta||PHE1B PYRUVATE DEHYDROGENASE E1-BETA DEFICIENCY||	Pyruvate dehydrogenase (lipoamide) beta	biological process|glucose metabolism|NR|GO:0006006|GOA/IPI|na//biological process|glycolysis|IEA|GO:0006096|GOA/IPI|na//cellular component|mitochondrion|NR|GO:0005739|GOA/IPI|na//molecular function|oxidoreductase activity|IEA|GO:0016491|GOA/IPI|na//molec	glucose metabolism|glycolysis|mitochondrion|oxidoreductase activity|pyruvate dehydrogenase (acetyl-transferring) activity|tricarboxylic acid cycle
3536686	Hs.284491	PDXK	1.8	1789	1	0	1	0	0	4.68e-08	0.0714	2315	||||PDXK||Pyridoxal (pyridoxine, vitamin B6) kinase||	Pyridoxal (pyridoxine, vitamin B6) kinase	molecular function|ATP binding|IEA|GO:0005524|GOA/IPI|na//molecular function|pyridoxal kinase activity|TAS|GO:0008478|GOA/IPI|9099727//molecular function|transferase activity|IEA|GO:0016740|GOA/IPI|na	ATP binding|pyridoxal kinase activity|transferase activity
3507340	Hs.474799	PDXP	1.6	1578	0	0	1	1	0	8.04e-07	0.0131	2313	||PDXP||CHRONOPHIN||CIN||PLP PHOSPHATASE||PYRIDOXAL PHOSPHATASE||pyridoxal (pyridoxine, vitamin B6) phosphatase||	Pyridoxal (pyridoxine, vitamin B6) phosphatase	molecular function|GTPase activator activity|IEA|GO:0005096|GOA/IPI|na//cellular component|cytoplasm|IEA|GO:0005737|GOA/IPI|na//molecular function|hydrolase activity|IEA|GO:0016787|GOA/IPI|na//molecular function|magnesium ion binding|IEA|GO:0000287|GOA/IP	GTPase activator activity|cytoplasm|hydrolase activity|magnesium ion binding|metabolism|phosphoric monoester hydrolase activity|protein binding
3346270	Hs.517216	PEA15	-1.3	1366	0	0	1	0	1	0.000348	0.000348	1366	||PEA15||HMAT1||PED||MAT1, MOUSE, HOMOLOG OF||PHOSPHOPROTEIN ENRICHED IN DIABETES||Phosphoprotein enriched in astrocytes 15||PHOSPHOPROTEIN ENRICHED IN ASTROCYTES, 15-KD||MAMMARY TRANSFORMING GENE 1, MOUSE, HOMOLOG OF||	Phosphoprotein enriched in astrocytes 15	biological process|anti-apoptosis|IDA|GO:0006916|GOA/IPI|10442631//cellular component|microtubule associated complex|NAS|GO:0005875|GOA/IPI|8662970//biological process|negative regulation of glucose import|IDA|GO:0046325|GOA/IPI|9670003//molecular functio	anti-apoptosis|microtubule associated complex|negative regulation of glucose import|protein binding|regulation of apoptosis|sugar porter activity|transport
359925	Hs.514412	PECAM1	-1.4	535	0	0	1	0	0	0.000183	0.000207	675	||PECAM1||PLATELET-ENDOTHELIAL CELL ADHESION MOLECULE 1||platelet/endothelial cell adhesion molecule (CD31 antigen)||	Platelet/endothelial cell adhesion molecule (CD31 antigen)	biological process|cell motility|NR|GO:0006928|GOA/IPI|na//biological process|cell recognition|TAS|GO:0008037|GOA/IPI|1690453//cellular component|integral to membrane|IEA|GO:0016021|GOA/IPI|na//cellular component|intercellular junction|NR|GO:0005911|GOA/I	cell motility|cell recognition|integral to membrane|intercellular junction|plasma membrane|protein binding|signal transduction
3630631	Hs.15250	PECI	1.4	2221	0	0	1	0	0	1.95e-05	0.000164	3180	||DRS1||PECI||DBI-RELATED SEQUENCE 1||PEROXISOMAL D3,D2-ENOYL-CoA ISOMERASE||DIAZEPAM BINDING INHIBITOR-RELATED SEQUENCE 1||	Peroxisomal D3,D2-enoyl-CoA isomerase	molecular function|acyl-CoA binding|IEA|GO:0000062|GOA/IPI|na//molecular function|dodecenoyl-CoA delta-isomerase activity|IEA|GO:0004165|GOA/IPI|na//biological process|fatty acid metabolism|TAS|GO:0006631|GOA/IPI|10419495//molecular function|isomerase act	acyl-CoA binding|dodecenoyl-CoA delta-isomerase activity|fatty acid metabolism|isomerase activity|metabolism|peroxisome
3608151	Hs.15250	PECI	2.1	1800	1	0	1	0	0	6.98e-11	6.63e-05	3358	||DRS1||PECI||DBI-RELATED SEQUENCE 1||PEROXISOMAL D3,D2-ENOYL-CoA ISOMERASE||DIAZEPAM BINDING INHIBITOR-RELATED SEQUENCE 1||	Peroxisomal D3,D2-enoyl-CoA isomerase	molecular function|acyl-CoA binding|IEA|GO:0000062|GOA/IPI|na//molecular function|dodecenoyl-CoA delta-isomerase activity|IEA|GO:0004165|GOA/IPI|na//biological process|fatty acid metabolism|TAS|GO:0006631|GOA/IPI|10419495//molecular function|isomerase act	acyl-CoA binding|dodecenoyl-CoA delta-isomerase activity|fatty acid metabolism|isomerase activity|metabolism|peroxisome
4250908	Hs.15250	PECI	1.9	1198	1	0	1	0	0	7.66e-13	2.84e-06	2355	||DRS1||PECI||DBI-RELATED SEQUENCE 1||PEROXISOMAL D3,D2-ENOYL-CoA ISOMERASE||DIAZEPAM BINDING INHIBITOR-RELATED SEQUENCE 1||	Peroxisomal D3,D2-enoyl-CoA isomerase	molecular function|acyl-CoA binding|IEA|GO:0000062|GOA/IPI|na//molecular function|dodecenoyl-CoA delta-isomerase activity|IEA|GO:0004165|GOA/IPI|na//biological process|fatty acid metabolism|TAS|GO:0006631|GOA/IPI|10419495//molecular function|isomerase act	acyl-CoA binding|dodecenoyl-CoA delta-isomerase activity|fatty acid metabolism|isomerase activity|metabolism|peroxisome
364977	Hs.81564	PF4	-1.5	444	1	0	1	0	0	1.88e-05	3.1e-05	601	||SCYB4||PF4||SMALL INDUCIBLE CYTOKINE SUBFAMILY B, MEMBER 4||platelet factor 4 (chemokine (C-X-C motif) ligand 4)||	Platelet factor 4 (chemokine (C-X-C motif) ligand 4)	molecular function|chemokine activity|TAS|GO:0008009|GOA/IPI|12466273//biological process|cytokine and chemokine mediated signaling pathway|IDA|GO:0019221|GOA/IPI|12041672//cellular component|extracellular region|IC|GO:0005576|GOA/IPI|12466273,14718574//c	chemokine activity|cytokine and chemokine mediated signaling pathway|extracellular region|extracellular region|heparin binding|immune cell chemotaxis|immune response|negative regulation of angiogenesis|negative regulation of megakaryocyte differentiation|
3533907	Hs.91747	PFN2	2.5	4426	1	0	1	1	0	0	7.56e-08	4276	||PFN2||Profilin 2||	Profilin 2	molecular function|actin binding|NAS|GO:0003779|GOA/IPI|na//cellular component|actin cytoskeleton|NAS|GO:0015629|GOA/IPI|na//biological process|actin cytoskeleton organization and biogenesis|IEA|GO:0030036|GOA/IPI|na//biological process|cytoskeleton organ	actin binding|actin cytoskeleton|actin cytoskeleton organization and biogenesis|cytoskeleton organization and biogenesis|phosphatidylinositol-4,5-bisphosphate binding|regulation of actin polymerization and/or depolymerization
2961389	Hs.487296	PHGDH	2.8	2134	0	1	1	0	0	9.61e-11	0.0435	2605	||PHGDH||3PGDH||3-@PHOSPHOGYLCERATE DEHYDROGENASE||Phosphoglycerate dehydrogenase||	Phosphoglycerate dehydrogenase	biological process|L-serine biosynthesis|NR|GO:0006564|GOA/IPI|na//biological process|amino acid biosynthesis|IEA|GO:0008652|GOA/IPI|na//biological process|brain development|TAS|GO:0007420|GOA/IPI|8758134//molecular function|electron transporter activity|	L-serine biosynthesis|amino acid biosynthesis|brain development|electron transporter activity|oxidoreductase activity|phosphoglycerate dehydrogenase activity
2820369	Hs.487296	PHGDH	4.1	5147	0	1	1	1	0	7.11e-15	0.0435	3878	||PHGDH||3PGDH||3-@PHOSPHOGYLCERATE DEHYDROGENASE||Phosphoglycerate dehydrogenase||	Phosphoglycerate dehydrogenase	biological process|L-serine biosynthesis|NR|GO:0006564|GOA/IPI|na//biological process|amino acid biosynthesis|IEA|GO:0008652|GOA/IPI|na//biological process|brain development|TAS|GO:0007420|GOA/IPI|8758134//molecular function|electron transporter activity|	L-serine biosynthesis|amino acid biosynthesis|brain development|electron transporter activity|oxidoreductase activity|phosphoglycerate dehydrogenase activity
3534425	Hs.504062	PHLDB1	-1.5	2374	1	0	1	0	1	1.55e-07	0.0131	3482	||PHLDB1||pleckstrin homology-like domain, family B, member 1||	Pleckstrin homology-like domain, family B, member 1	cellular component|nucleus|IEA|GO:0005634|GOA/IPI|na	nucleus
3528679	Hs.435761	PIAS3	-1.4	1672	0	0	1	0	1	4.81e-06	1.05e-05	2335	||PIAS3||PROTEIN INHIBITOR OF ACTIVATED STAT3||protein inhibitor of activated STAT, 3||	Protein inhibitor of activated STAT, 3	molecular function|DNA binding|IEA|GO:0003677|GOA/IPI|na//cellular component|nucleus|IEA|GO:0005634|GOA/IPI|na//biological process|regulation of transcription, DNA-dependent|IEA|GO:0006355|GOA/IPI|na//biological process|transcription|IEA|GO:0006350|GOA/IP	DNA binding|nucleus|regulation of transcription, DNA-dependent|transcription|transcription corepressor activity|ubiquitin cycle|zinc ion binding
2823399	Hs.188456	PIGC	-1.5	1729	0	0	1	0	0	6.8e-06	0.000161	1981	||PIGC||GPI2, YEAST, HOMOLOG OF||phosphatidylinositol glycan, class C||	Phosphatidylinositol glycan, class C	biological process|GPI anchor biosynthesis|TAS|GO:0006506|GOA/IPI|8806613//cellular component|endoplasmic reticulum membrane|TAS|GO:0005789|GOA/IPI|8806613//cellular component|integral to membrane|IEA|GO:0016021|GOA/IPI|na//molecular function|phosphatidyl	GPI anchor biosynthesis|endoplasmic reticulum membrane|integral to membrane|phosphatidylinositol N-acetylglucosaminyltransferase activity|transferase activity, transferring glycosyl groups
725920	Hs.81170	PIM1	-2	5710	0	1	1	0	0	1.47e-09	0.0363	10384	||PIM1||Pim-1 oncogene||ONCOGENE PIM 1||	Pim-1 oncogene	molecular function|ATP binding|IEA|GO:0005524|GOA/IPI|na//cellular component|cytoplasm|TAS|GO:0005737|GOA/IPI|1825810//biological process|development|TAS|GO:0007275|GOA/IPI|2682662//cellular component|nucleus|IEA|GO:0005634|GOA/IPI|na//biological process|	ATP binding|cytoplasm|development|nucleus|protein amino acid phosphorylation|protein serine/threonine kinase activity|transferase activity
4274550	Hs.466804	PLA2G2A	2.3	1730	1	0	1	0	0	1.85e-09	4.21e-06	4265	||PLA2G2A||MOM1||PLA2B||PLAS1||PLA2S||PHOSPHOLIPASE A2, SYNOVIAL||PHOSPHOLIPASE A2 POLYPEPTIDE B||MODIFIER OF MIN-1, MOUSE, HOMOLOG OF||phospholipase A2, group IIA (platelets, synovial fluid)||	Phospholipase A2, group IIA (platelets, synovial fluid)	molecular function|calcium ion binding|IEA|GO:0005509|GOA/IPI|na//molecular function|calcium-dependent phospholipase A2 activity|TAS|GO:0047498|GOA/IPI|9272153//cellular component|extracellular region|TAS|GO:0005576|GOA/IPI|9272153//molecular function|hyd	calcium ion binding|calcium-dependent phospholipase A2 activity|extracellular region|hydrolase activity|lipid catabolism|membrane
322130	Hs.491582	PLAT	-1.9	347	1	0	1	0	0	5.85e-09	0.00978	1305	||PLAT||Plasminogen activator, tissue||TPA PLASMINOGEN ACTIVATOR, TISSUE TYPE, INCREASE IN||PLASMINOGEN ACTIVATOR, TISSUE TYPE, FAMILIAL DEFECTIVE RELEASE OF||HYPERFIBRINOLYSIS, FAMILIAL, DUE TO ELEVATED TISSUE-TYPE PLASMINOGEN ACTIVATOR||	Plasminogen activator, tissue	biological process|blood coagulation|TAS|GO:0007596|GOA/IPI|3839198//molecular function|chymotrypsin activity|IEA|GO:0004263|GOA/IPI|na//cellular component|extracellular region|IEA|GO:0005576|GOA/IPI|na//biological process|negative regulation of blood coa	blood coagulation|chymotrypsin activity|extracellular region|negative regulation of blood coagulation|peptidase activity|plasminogen activator activity|protein modification|proteolysis and peptidolysis|proteolysis and peptidolysis|trypsin activity
3163742	Hs.491582	PLAT	-2.1	2973	1	0	1	0	1	1.55e-12	1.41e-07	3833	||PLAT||Plasminogen activator, tissue||TPA PLASMINOGEN ACTIVATOR, TISSUE TYPE, INCREASE IN||PLASMINOGEN ACTIVATOR, TISSUE TYPE, FAMILIAL DEFECTIVE RELEASE OF||HYPERFIBRINOLYSIS, FAMILIAL, DUE TO ELEVATED TISSUE-TYPE PLASMINOGEN ACTIVATOR||	Plasminogen activator, tissue	biological process|blood coagulation|TAS|GO:0007596|GOA/IPI|3839198//molecular function|chymotrypsin activity|IEA|GO:0004263|GOA/IPI|na//cellular component|extracellular region|IEA|GO:0005576|GOA/IPI|na//biological process|negative regulation of blood coa	blood coagulation|chymotrypsin activity|extracellular region|negative regulation of blood coagulation|peptidase activity|plasminogen activator activity|protein modification|proteolysis and peptidolysis|proteolysis and peptidolysis|trypsin activity
3161005	Hs.491582	PLAT	-2.1	4530	1	0	1	0	1	8.38e-11	0.00978	4195	||PLAT||Plasminogen activator, tissue||TPA PLASMINOGEN ACTIVATOR, TISSUE TYPE, INCREASE IN||PLASMINOGEN ACTIVATOR, TISSUE TYPE, FAMILIAL DEFECTIVE RELEASE OF||HYPERFIBRINOLYSIS, FAMILIAL, DUE TO ELEVATED TISSUE-TYPE PLASMINOGEN ACTIVATOR||	Plasminogen activator, tissue	biological process|blood coagulation|TAS|GO:0007596|GOA/IPI|3839198//molecular function|chymotrypsin activity|IEA|GO:0004263|GOA/IPI|na//cellular component|extracellular region|IEA|GO:0005576|GOA/IPI|na//biological process|negative regulation of blood coa	blood coagulation|chymotrypsin activity|extracellular region|negative regulation of blood coagulation|peptidase activity|plasminogen activator activity|protein modification|proteolysis and peptidolysis|proteolysis and peptidolysis|trypsin activity
3637273	Hs.491582	PLAT	-2.1	4010	1	0	1	0	0	1.19e-12	0.00978	3329	||PLAT||Plasminogen activator, tissue||TPA PLASMINOGEN ACTIVATOR, TISSUE TYPE, INCREASE IN||PLASMINOGEN ACTIVATOR, TISSUE TYPE, FAMILIAL DEFECTIVE RELEASE OF||HYPERFIBRINOLYSIS, FAMILIAL, DUE TO ELEVATED TISSUE-TYPE PLASMINOGEN ACTIVATOR||	Plasminogen activator, tissue	biological process|blood coagulation|TAS|GO:0007596|GOA/IPI|3839198//molecular function|chymotrypsin activity|IEA|GO:0004263|GOA/IPI|na//cellular component|extracellular region|IEA|GO:0005576|GOA/IPI|na//biological process|negative regulation of blood coa	blood coagulation|chymotrypsin activity|extracellular region|negative regulation of blood coagulation|peptidase activity|plasminogen activator activity|protein modification|proteolysis and peptidolysis|proteolysis and peptidolysis|trypsin activity
3618149	Hs.491582	PLAT	-2.9	2605	1	0	1	0	1	2.89e-15	0.00978	3929	||PLAT||Plasminogen activator, tissue||TPA PLASMINOGEN ACTIVATOR, TISSUE TYPE, INCREASE IN||PLASMINOGEN ACTIVATOR, TISSUE TYPE, FAMILIAL DEFECTIVE RELEASE OF||HYPERFIBRINOLYSIS, FAMILIAL, DUE TO ELEVATED TISSUE-TYPE PLASMINOGEN ACTIVATOR||	Plasminogen activator, tissue	biological process|blood coagulation|TAS|GO:0007596|GOA/IPI|3839198//molecular function|chymotrypsin activity|IEA|GO:0004263|GOA/IPI|na//cellular component|extracellular region|IEA|GO:0005576|GOA/IPI|na//biological process|negative regulation of blood coa	blood coagulation|chymotrypsin activity|extracellular region|negative regulation of blood coagulation|peptidase activity|plasminogen activator activity|protein modification|proteolysis and peptidolysis|proteolysis and peptidolysis|trypsin activity
272342	Hs.472101	PLCB4	-1.7	1166	0	0	1	0	0	7.36e-05	8.54e-05	797	||PLCB4||PHOSPHOLIPASE C, BETA-4||phospholipase C, beta 4||	Phospholipase C, beta 4	molecular function|calcium ion binding|IEA|GO:0005509|GOA/IPI|na//molecular function|hydrolase activity|IEA|GO:0016787|GOA/IPI|na//biological process|intracellular signaling cascade|IEA|GO:0007242|GOA/IPI|na//biological process|lipid catabolism|IEA|GO:001	calcium ion binding|hydrolase activity|intracellular signaling cascade|lipid catabolism|lipid metabolism|phosphoinositide phospholipase C activity|signal transducer activity
774548	Hs.413111	PLCG2	1.8	241	1	0	1	0	0	2.29e-07	5.22e-06	764	||PLCG2||PHOSPHOLIPASE C, PHOSPHATIDYLINOSITOL-SPECIFIC||PHOSPHOLIPASE C, GAMMA-2||phospholipase C, gamma 2 (phosphatidylinositol-specific)||	Phospholipase C, gamma 2 (phosphatidylinositol-specific)	molecular function|calcium ion binding|IEA|GO:0005509|GOA/IPI|na//biological process|cell surface receptor linked signal transduction|NR|GO:0007166|GOA/IPI|na//molecular function|hydrolase activity|IEA|GO:0016787|GOA/IPI|na//biological process|intracellul	calcium ion binding|cell surface receptor linked signal transduction|hydrolase activity|intracellular signaling cascade|lipid catabolism|lipid metabolism|phosphoinositide phospholipase C activity|phospholipid metabolism|signal transducer activity
488643	Hs.509343	PLEKHC1	1.7	262	1	0	0	0	0	2.18e-06	2.18e-06	926	||KIND2||MIG2||PLEKHC1||KINDLIN 2||MITOGEN-INDUCIBLE GENE 2||UNC112, C. ELEGANS, HOMOLOG OF||PLECKSTRIN HOMOLOGY DOMAIN-CONTAINING PROTEIN, FAMILY C, MEMBER 1||pleckstrin homology domain containing, family C (with FERM domain) member 1||	Pleckstrin homology domain containing, family C (with FERM domain) member 1	biological process|actin cytoskeleton organization and biogenesis|NAS|GO:0030036|GOA/IPI|na//biological process|cell adhesion|NAS|GO:0007155|GOA/IPI|na//biological process|cellular morphogenesis|IEA|GO:0000902|GOA/IPI|na//cellular component|cytoskeleton|I	actin cytoskeleton organization and biogenesis|cell adhesion|cellular morphogenesis|cytoskeleton|protein binding|stress fiber
3934860	Hs.450026	PLGL	3.3	367	1	0	0	0	0	7.44e-11	7.71e-07	780	||PLGLB1||PLGL||plasminogen-like B1||	Plasminogen-like B1	molecular function|plasmin activity|NR|GO:0004283|GOA/IPI|na	plasmin activity
2823623	Hs.329989	PLK1	1.8	2191	1	0	0	1	0	0.000133	0.00978	2268	||PLK1||STPK13||SERINE/THREONINE PROTEIN KINASE 13||polo-like kinase 1 (Drosophila)||	Polo-like kinase 1 (Drosophila)	molecular function|ATP binding|IEA|GO:0005524|GOA/IPI|na//biological process|cell proliferation|TAS|GO:0008283|GOA/IPI|8127874//biological process|mitosis|TAS|GO:0007067|GOA/IPI|9177283//cellular component|nucleus|IEA|GO:0005634|GOA/IPI|na//biological pro	ATP binding|cell proliferation|mitosis|nucleus|protein amino acid phosphorylation|protein binding|protein serine/threonine kinase activity|regulation of cell cycle|transferase activity
2959769	Hs.153640	PLK3	-1.4	2126	0	0	1	0	0	0.000215	0.000249	2494	||FNK||PLK3||CNK||PRK||2.7.1.37||FGF-inducible kinase||cytokine-inducible kinase||proliferation-related kinase||polo-like kinase 3 (Drosophila)||	Polo-like kinase 3 (Drosophila)	molecular function|ATP binding|IEA|GO:0005524|GOA/IPI|na//biological process|protein amino acid phosphorylation|TAS|GO:0006468|GOA/IPI|8702627//molecular function|protein binding|IEA|GO:0005515|GOA/IPI|na//molecular function|protein serine/threonine kinas	ATP binding|protein amino acid phosphorylation|protein binding|protein serine/threonine kinase activity|regulation of cell cycle|transferase activity
3606269	Hs.1787	PLP1	-3	247	0	0	1	0	0	2.73e-06	0.000215	1724	||PLP1||LIPOPHILIN DM20||PROTEOLIPID PROTEIN, MYELIN||proteolipid protein 1 (Pelizaeus-Merzbacher disease, spastic paraplegia 2, uncomplicated)||	Proteolipid protein 1 (Pelizaeus-Merzbacher disease, spastic paraplegia 2, uncomplicated)	cellular component|integral to membrane|IEA|GO:0016021|GOA/IPI|na//molecular function|structural molecule activity|IEA|GO:0005198|GOA/IPI|na	integral to membrane|structural molecule activity
3504577	Hs.439312	PLTP	-1.7	1581	0	1	1	0	0	3.91e-07	8.13e-05	2465	||PLTP||Phospholipid transfer protein||LIPID TRANSFER PROTEIN II||	Phospholipid transfer protein	cellular component|extracellular region|TAS|GO:0005576|GOA/IPI|7654777//molecular function|lipid binding|IEA|GO:0008289|GOA/IPI|na//biological process|lipid metabolism|TAS|GO:0006629|GOA/IPI|7654777//biological process|lipid transport|IEA|GO:0006869|GOA/I	extracellular region|lipid binding|lipid metabolism|lipid transport
4124828	Hs.497626	PLXNA2	1.7	6225	1	0	0	0	0	2.65e-05	0.0714	2955	||PLXNA2||PLXN2||PLEXIN 2||plexin A2||TRANSMEMBRANE PROTEIN OCT||	Plexin A2	molecular function|GTPase activator activity|IEA|GO:0005096|GOA/IPI|na//biological process|development|IEA|GO:0007275|GOA/IPI|na//cellular component|integral to membrane|IEA|GO:0016021|GOA/IPI|na//cellular component|membrane|IEA|GO:0016020|GOA/IPI|na//mol	GTPase activator activity|development|integral to membrane|membrane|receptor activity
4126114	Hs.194709	PNMA1	-1.5	8020	0	0	1	0	0	5.03e-05	5.03e-05	10114	||PNMA1||paraneoplastic antigen MA1||NEURON- AND TESTIS-SPECIFIC PROTEIN 1||	Paraneoplastic antigen MA1	biological process|central nervous system development|TAS|GO:0007417|GOA/IPI|10050892//cellular component|cytoplasm|TAS|GO:0005737|GOA/IPI|10050892//cellular component|nucleolus|TAS|GO:0005730|GOA/IPI|10050892//biological process|spermatogenesis|TAS|GO:00	central nervous system development|cytoplasm|nucleolus|spermatogenesis
3949617	Hs.437009	POLG2	-1.4	437	0	0	1	0	0	0.000298	0.000298	917	||POLG2||POLGB||POLG-BETA||POLG, ACCESSORY SUBUNIT||POLYMERASE, DNA, GAMMA-2||polymerase (DNA directed), gamma 2, accessory subunit||	Polymerase (DNA directed), gamma 2, accessory subunit	molecular function|ATP binding|IEA|GO:0005524|GOA/IPI|na//biological process|DNA repair|NAS|GO:0006281|GOA/IPI|10608893//biological process|DNA-dependent DNA replication|TAS|GO:0006261|GOA/IPI|9153213//molecular function|gamma DNA-directed DNA polymerase	ATP binding|DNA repair|DNA-dependent DNA replication|gamma DNA-directed DNA polymerase activity|glycine-tRNA ligase activity|glycyl-tRNA aminoacylation|metallopeptidase activity|mitochondrial chromosome|mitochondrion|protein biosynthesis|proteolysis and p
3533162	Hs.331420	PPAT	-1.4	1983	0	0	1	0	0	3e-05	6.74e-05	2115	||GPAT||PPAT||GLUTAMINE PHOSPHORIBOSYLPYROPHOSPHATE AMIDOTRANSFERASE||Phosphoribosyl pyrophosphate amidotransferase||	Phosphoribosyl pyrophosphate amidotransferase	molecular function|amidophosphoribosyltransferase activity|TAS|GO:0004044|GOA/IPI|8106516//biological process|glutamine metabolism|IEA|GO:0006541|GOA/IPI|na//molecular function|magnesium ion binding|IEA|GO:0000287|GOA/IPI|na//biological process|metabolism	amidophosphoribosyltransferase activity|glutamine metabolism|magnesium ion binding|metabolism|nucleoside metabolism|purine base biosynthesis|purine nucleotide biosynthesis|transferase activity, transferring glycosyl groups
3620820	Hs.112728	PPM1F	-1.5	2936	1	0	0	0	0	8.77e-05	0.000112	3285	||||PPM1F||Protein phosphatase 1F (PP2C domain containing)||	Protein phosphatase 1F (PP2C domain containing)	biological process|apoptosis|IEA|GO:0006915|GOA/IPI|na//molecular function|hydrolase activity|IEA|GO:0016787|GOA/IPI|na//molecular function|magnesium ion binding|IEA|GO:0000287|GOA/IPI|na//molecular function|manganese ion binding|IEA|GO:0030145|GOA/IPI|na	apoptosis|hydrolase activity|magnesium ion binding|manganese ion binding|protein amino acid dephosphorylation|protein serine/threonine phosphatase activity|protein serine/threonine phosphatase complex
4245774	Hs.303090	PPP1R3C	2.1	529	1	0	1	0	0	2.53e-07	5.05e-06	2059	||PPP1R5||PPP1R3C||PROTEIN PHOSPHATASE 1, REGULATORY SUBUNIT 5||PROTEIN PHOSPHATASE 1, REGULATORY SUBUNIT 3C||protein phosphatase 1, regulatory (inhibitor) subunit 3C||	Protein phosphatase 1, regulatory (inhibitor) subunit 3C	molecular function|hydrolase activity|IEA|GO:0016787|GOA/IPI|na//molecular function|phosphoprotein phosphatase activity|IEA|GO:0004721|GOA/IPI|na//molecular function|protein phosphatase type 1 activity|TAS|GO:0000163|GOA/IPI|8985175	hydrolase activity|phosphoprotein phosphatase activity|protein phosphatase type 1 activity
728085	Hs.483408	PPP2CA	-1.3	2236	0	0	1	0	0	0.000128	0.000128	3355	||PPP2CA||PROTEIN PHOSPHATASE 2A, CATALYTIC SUBUNIT, ALPHA ISOFORM||protein phosphatase 2 (formerly 2A), catalytic subunit, alpha isoform||	Protein phosphatase 2 (formerly 2A), catalytic subunit, alpha isoform	biological process|RNA splicing|NAS|GO:0008380|GOA/IPI|11007961//biological process|ceramide metabolism|NAS|GO:0006672|GOA/IPI|11007961//cellular component|cytosol|TAS|GO:0005829|GOA/IPI|11007961//molecular function|hydrolase activity|IEA|GO:0016787|GOA/I	RNA splicing|ceramide metabolism|cytosol|hydrolase activity|inactivation of MAPK|induction of apoptosis|manganese ion binding|membrane|microtubule cytoskeleton|mitochondrion|negative regulation of cell growth|negative regulation of tyrosine phosphorylatio
795241	Hs.500067	PPP3CB	-1.4	563	0	0	1	0	0	0.000168	0.000219	668	||CALNA2||PPP3CB||CALCINEURIN A2||CALNB, FORMERLY||CALCINEURIN A-BETA||CALCINEURIN B, FORMERLY||PROTEIN PHOSPHATASE 3, CATALYTIC SUBUNIT, BETA ISOFORM||PROTEIN PHOSPHATASE 2B, CATALYTIC SUBUNIT, BETA ISOFORM, FORMERLY||protein phosphatase 3 (formerly 2B),	Protein phosphatase 3 (formerly 2B), catalytic subunit, beta isoform (calcineurin A beta)	cellular component|calcineurin complex|IDA|GO:0005955|GOA/IPI|8524402//molecular function|calcium ion binding|IDA|GO:0005509|GOA/IPI|8524402//molecular function|calmodulin binding|NAS|GO:0005516|GOA/IPI|8524402//molecular function|hydrolase activity|IEA|G	calcineurin complex|calcium ion binding|calmodulin binding|hydrolase activity|protein amino acid dephosphorylation|protein serine/threonine phosphatase activity|regulation of cell cycle|signal transduction|transcription, DNA-dependent
295656	Hs.149413	PPP3CC	1.7	220	0	0	1	0	1	7.51e-08	7.51e-08	1169	||CALNA3||PPP3CC||CALCINEURIN A3||CALCINEURIN A-GAMMA||CALCINEURIN, TESTIS-SPECIFIC CATALYTIC SUBUNIT||PROTEIN PHOSPHATASE 3, CATALYTIC SUBUNIT, GAMMA ISOFORM||PROTEIN PHOSPHATASE 2B, CATALYTIC SUBUNIT, GAMMA ISOFORM, FORMERLY||protein phosphatase 3 (form	Protein phosphatase 3 (formerly 2B), catalytic subunit, gamma isoform (calcineurin A gamma)	cellular component|calcineurin complex|NR|GO:0005955|GOA/IPI|na//molecular function|calmodulin binding|IEA|GO:0005516|GOA/IPI|na//molecular function|hydrolase activity|IEA|GO:0016787|GOA/IPI|na//molecular function|phosphoprotein phosphatase activity|IEA|G	calcineurin complex|calmodulin binding|hydrolase activity|phosphoprotein phosphatase activity
3547002	Hs.30743	PRAME	1.8	788	0	0	1	1	0	0.00786	0.00786	3024	||MAPE||PRAME||OIP4||OPA-INTERACTING PROTEIN 4||Preferentially expressed antigen in melanoma||	Preferentially expressed antigen in melanoma
2958690	Hs.459362	PRC1	2	3528	1	0	1	1	0	5.09e-08	0.00978	3652	||PRC1||PROTEIN REGULATING CYTOKINESIS 1||Protein regulator of cytokinesis 1||	Protein regulator of cytokinesis 1	biological process|cytokinesis|TAS|GO:0000910|GOA/IPI|9885575//biological process|mitotic spindle elongation|TAS|GO:0000022|GOA/IPI|9885575//cellular component|nucleus|TAS|GO:0005634|GOA/IPI|9885575//cellular component|spindle microtubule|TAS|GO:0005876|G	cytokinesis|mitotic spindle elongation|nucleus|spindle microtubule
3832281	Hs.153310	PREX1	-1.5	1147	1	0	0	0	0	0.000157	0.000192	2022	||KIAA1415||PREX1||phosphatidylinositol 3,4,5-trisphosphate-dependent RAC exchanger 1||	Phosphatidylinositol 3,4,5-trisphosphate-dependent RAC exchanger 1	molecular function|Rho GTPase activator activity|TAS|GO:0005100|GOA/IPI|na//molecular function|Rho guanyl-nucleotide exchange factor activity|TAS|GO:0005089|GOA/IPI|na//biological process|actin filament polymerization|TAS|GO:0030041|GOA/IPI|na//cellular c	Rho GTPase activator activity|Rho guanyl-nucleotide exchange factor activity|actin filament polymerization|cytosol|enzyme binding|intracellular signaling cascade|neutrophil activation|phospholipid binding|plasma membrane|superoxide metabolism
4043815	Hs.512633	PRG2	-2.4	260	1	0	0	0	0	1.18e-10	1.18e-10	451	||PRG2||MBP||Proteoglycan 2, bone marrow (natural killer cell activator, eosinophil granule major basic protein)||	Proteoglycan 2, bone marrow (natural killer cell activator, eosinophil granule major basic protein)	cellular component|cytoplasm|NR|GO:0005737|GOA/IPI|na//biological process|defense response to bacteria|IEA|GO:0042742|GOA/IPI|na//cellular component|extracellular region|TAS|GO:0005576|GOA/IPI|8547309//molecular function|heparin binding|IEA|GO:0008201|GOA	cytoplasm|defense response to bacteria|extracellular region|heparin binding|inflammatory response|sugar binding
263189	Hs.487325	PRKACB	2	1096	1	0	0	0	0	9.21e-06	9.21e-06	2026	||PRKACB||PROTEIN KINASE, cAMP-DEPENDENT, CATALYTIC, BETA||	Protein kinase, cAMP-dependent, catalytic, beta	molecular function|ATP binding|IEA|GO:0005524|GOA/IPI|na//molecular function|cAMP-dependent protein kinase activity|TAS|GO:0004691|GOA/IPI|2342480//cellular component|nucleus|IEA|GO:0005634|GOA/IPI|na//biological process|protein amino acid phosphorylation	ATP binding|cAMP-dependent protein kinase activity|nucleus|protein amino acid phosphorylation|protein serine/threonine kinase activity|protein-tyrosine kinase activity|signal transduction|transferase activity
739345	Hs.155342	PRKCD	-2.2	551	1	0	1	1	0	1.78e-14	1.29e-06	3039	||PRKCD||protein kinase C, delta||	Protein kinase C, delta	molecular function|ATP binding|IEA|GO:0005524|GOA/IPI|na//cellular component|cytoplasm|NR|GO:0005737|GOA/IPI|na//molecular function|diacylglycerol binding|IEA|GO:0019992|GOA/IPI|na//molecular function|diacylglycerol-activated phospholipid-dependent protei	ATP binding|cytoplasm|diacylglycerol binding|diacylglycerol-activated phospholipid-dependent protein kinase C activity|intracellular signaling cascade|membrane|protein amino acid phosphorylation|protein amino acid phosphorylation|protein binding|protein s
3614771	Hs.155342	PRKCD	1.4	216	0	0	1	0	0	0.000183	0.000183	369	||PRKCD||protein kinase C, delta||	Protein kinase C, delta	molecular function|ATP binding|IEA|GO:0005524|GOA/IPI|na//cellular component|cytoplasm|NR|GO:0005737|GOA/IPI|na//molecular function|diacylglycerol binding|IEA|GO:0019992|GOA/IPI|na//molecular function|diacylglycerol-activated phospholipid-dependent protei	ATP binding|cytoplasm|diacylglycerol binding|diacylglycerol-activated phospholipid-dependent protein kinase C activity|intracellular signaling cascade|membrane|protein amino acid phosphorylation|protein amino acid phosphorylation|protein binding|protein s
43516	Hs.2890	PRKCG	-1.9	207	1	0	1	0	0	2.65e-07	3.84e-05	777	||PRKCG||PKCC||PKCG||protein kinase C, gamma||	Protein kinase C, gamma	molecular function|ATP binding|IEA|GO:0005524|GOA/IPI|na//molecular function|calcium ion binding|IEA|GO:0005509|GOA/IPI|na//molecular function|diacylglycerol binding|IEA|GO:0019992|GOA/IPI|na//biological process|intracellular signaling cascade|IEA|GO:0007	ATP binding|calcium ion binding|diacylglycerol binding|intracellular signaling cascade|protein amino acid phosphorylation|protein kinase C activity|transferase activity
3835020	Hs.496255	PRKCZ	1.7	1735	1	0	0	0	0	1.27e-06	2.01e-06	2270	||PKC2||PRKCZ||protein kinase C, zeta||PROTEIN KINASE C, ZETA FORM||	Protein kinase C, zeta	molecular function|ATP binding|IEA|GO:0005524|GOA/IPI|na//biological process|anti-apoptosis|TAS|GO:0006916|GOA/IPI|10770953//molecular function|atypical protein kinase C activity|TAS|GO:0004700|GOA/IPI|8224878//cellular component|cytoplasm|TAS|GO:0005737|	ATP binding|anti-apoptosis|atypical protein kinase C activity|cytoplasm|diacylglycerol binding|intracellular signaling cascade|membrane fraction|plasma membrane|protein amino acid phosphorylation|protein serine/threonine kinase activity|transferase activi
267593	Hs.491682	PRKDC	1.6	3833	1	0	1	1	0	5.26e-06	0.00023	4104	||PRKDC||p350||DNA-PKcs||DNAPK||HYRC1||DNPK1||protein kinase, DNA-activated, catalytic polypeptide||DNA-DEPENDENT PROTEIN KINASE, CATALYTIC SUBUNIT||PROTEIN KINASE, DNA-ACTIVATED, CATALYTIC SUBUNIT||HYPERRADIOSENSITIVITY COMPLEMENTING 1, MOUSE, HOMOLOG OF	Protein kinase, DNA-activated, catalytic polypeptide	molecular function|DNA binding|IEA|GO:0003677|GOA/IPI|na//biological process|DNA recombination|NR|GO:0006310|GOA/IPI|na//molecular function|binding|IEA|GO:0005488|GOA/IPI|na//biological process|double-strand break repair|NR|GO:0006302|GOA/IPI|na//cellular	DNA binding|DNA recombination|binding|double-strand break repair|nucleus|protein modification|protein serine/threonine kinase activity|transferase activity
3938160	Hs.494261	PSAT1	2	5093	1	1	1	0	0	1.4e-11	0.0435	3399	||PSAT1||Phosphoserine aminotransferase 1||	Phosphoserine aminotransferase 1	biological process|L-serine biosynthesis|NAS|GO:0006564|GOA/IPI|10637769//biological process|amino acid biosynthesis|IEA|GO:0008652|GOA/IPI|na//biological process|metabolism|IEA|GO:0008152|GOA/IPI|na//molecular function|phosphoserine transaminase activity	L-serine biosynthesis|amino acid biosynthesis|metabolism|phosphoserine transaminase activity|pyridoxine biosynthesis|transferase activity
3631276	Hs.3260	PSEN1	1.4	349	0	0	1	0	0	6.64e-06	2.93e-05	861	||PSEN1||S182||PS1||presenilin 1 (Alzheimer disease 3)||	Presenilin 1 (Alzheimer disease 3)	cellular component|Golgi apparatus|IEA|GO:0005794|GOA/IPI|na//biological process|Notch receptor processing|TAS|GO:0007220|GOA/IPI|15274632//biological process|amyloid precursor protein catabolism|TAS|GO:0042987|GOA/IPI|15274632//biological process|anti-ap	Golgi apparatus|Notch receptor processing|amyloid precursor protein catabolism|anti-apoptosis|chromosome organization and biogenesis (sensu Eukaryota)|chromosome segregation|endoplasmic reticulum|integral to membrane|integral to nuclear inner membrane|int
4044135	Hs.502092	PSG9	-1.6	658	0	0	1	0	0	6.68e-05	0.0131	1092	||PSG9||PSG11, FORMERLY||PREGNANCY-SPECIFIC BETA-1-GLYCOPROTEIN 9||Pregnancy specific beta-1-glycoprotein 9||PREGNANCY-SPECIFIC BETA-1-GLYCOPROTEIN 11, FORMERLY||	Pregnancy specific beta-1-glycoprotein 9	biological process|defense response|NAS|GO:0006952|GOA/IPI|na//cellular component|extracellular region|NR|GO:0005576|GOA/IPI|na//cellular component|extracellular region|NAS|GO:0005576|GOA/IPI|na//cellular component|membrane fraction|TAS|GO:0005624|GOA/IPI	defense response|extracellular region|extracellular region|membrane fraction|molecular function unknown|pregnancy
3996256	Hs.531089	PSMA3	1.4	1244	0	0	1	0	0	0.000208	0.000228	2091	||PSMA3||PSC3||HC8||PROTEASOME SUBUNIT, ALPHA-TYPE, 3||Proteasome (prosome, macropain) subunit, alpha type, 3||	Proteasome (prosome, macropain) subunit, alpha type, 3	cellular component|proteasome core complex (sensu Eukaryota)|IEA|GO:0005839|GOA/IPI|na//molecular function|threonine endopeptidase activity|IEA|GO:0004298|GOA/IPI|na//biological process|ubiquitin-dependent protein catabolism|IEA|GO:0006511|GOA/IPI|na	proteasome core complex (sensu Eukaryota)|threonine endopeptidase activity|ubiquitin-dependent protein catabolism
4122527	Hs.471441	PSMB2	-1.5	3384	0	0	1	0	0	2.59e-06	0.000196	5396	||PSMB2||PROTEASOME SUBUNIT, BETA-TYPE, 2||Proteasome (prosome, macropain) subunit, beta type, 2||	Proteasome (prosome, macropain) subunit, beta type, 2	cellular component|proteasome core complex (sensu Eukaryota)|IEA|GO:0005839|GOA/IPI|na//molecular function|threonine endopeptidase activity|IEA|GO:0004298|GOA/IPI|na//biological process|ubiquitin-dependent protein catabolism|IEA|GO:0006511|GOA/IPI|na	proteasome core complex (sensu Eukaryota)|threonine endopeptidase activity|ubiquitin-dependent protein catabolism
309597	Hs.500466	PTEN	1.6	295	1	0	0	0	0	2.16e-05	2.16e-05	672	||PTEN1||MMAC1||PTEN||Phosphatase and tensin homolog (mutated in multiple advanced cancers 1)||PHOSPHATASE AND TENSIN HOMOLOG DELETED ON CHROMOSOME 10 PTEN HAMARTOMA TUMOR SYNDROME WITH GRANULAR CELL TUMOR||	Phosphatase and tensin homolog (mutated in multiple advanced cancers 1)	biological process|cell cycle|IEA|GO:0007049|GOA/IPI|na//molecular function|hydrolase activity|IEA|GO:0016787|GOA/IPI|na//biological process|negative regulation of cell cycle|IEA|GO:0045786|GOA/IPI|na//molecular function|phosphatidylinositol-3,4,5-trispho	cell cycle|hydrolase activity|negative regulation of cell cycle|phosphatidylinositol-3,4,5-trisphosphate 3-phosphatase activity|protein amino acid dephosphorylation|protein tyrosine phosphatase activity|protein tyrosine/serine/threonine phosphatase activi
325939	Hs.201978	PTGS1	-1.5	320	0	0	1	0	1	3.49e-07	0.000105	801	||COX3||PTGS1||PCOX1||CYCLOOXYGENASE 1||PARTIAL COX1 PROTEINS||PGHS1 CYCLOOXYGENASE 3||PROSTAGLANDIN G/H SYNTHASE 1||prostaglandin-endoperoxide synthase 1 (prostaglandin G/H synthase and cyclooxygenase)||	Prostaglandin-endoperoxide synthase 1 (prostaglandin G/H synthase and cyclooxygenase)	cellular component|cytoplasm|ISS|GO:0005737|GOA/IPI|na//biological process|fatty acid biosynthesis|IEA|GO:0006633|GOA/IPI|na//biological process|keratinocyte differentiation|ISS|GO:0030216|GOA/IPI|na//biological process|lipid metabolism|NAS|GO:0006629|GOA	cytoplasm|fatty acid biosynthesis|keratinocyte differentiation|lipid metabolism|membrane|microsome|nucleus|oxidoreductase activity|oxidoreductase activity, acting on single donors with incorporation of molecular oxygen, incorporation of two atoms of oxyge
147050	Hs.196384	PTGS2	-2.1	134	0	0	1	0	0	4.13e-14	2.94e-12	711	||COX2||PGHS2||PTGS2||CYCLOOXYGENASE 2||PROSTAGLANDIN G/H SYNTHASE 2||prostaglandin-endoperoxide synthase 2 (prostaglandin G/H synthase and cyclooxygenase)||	Prostaglandin-endoperoxide synthase 2 (prostaglandin G/H synthase and cyclooxygenase)	biological process|cell motility|TAS|GO:0006928|GOA/IPI|9630216//biological process|cyclooxygenase pathway|NAS|GO:0019371|GOA/IPI|14511332//cellular component|cytoplasm|IDA|GO:0005737|GOA/IPI|14511332//cellular component|cytoplasm|ISS|GO:0005737|GOA/IPI|1	cell motility|cyclooxygenase pathway|cytoplasm|cytoplasm|fatty acid biosynthesis|keratinocyte differentiation|membrane|nucleus|oxidoreductase activity|oxidoreductase activity, acting on single donors with incorporation of molecular oxygen, incorporation o
626878	Hs.395482	PTK2	-1.8	2756	1	0	0	0	0	0.000117	0.000117	7780	||FAK1||PTK2||PROTEIN-TYROSINE KINASE, CYTOPLASMIC||FOCAL ADHESION KINASE 1||PTK2 protein tyrosine kinase 2||	PTK2 protein tyrosine kinase 2	molecular function|ATP binding|IEA|GO:0005524|GOA/IPI|na//molecular function|binding|IEA|GO:0005488|GOA/IPI|na//cellular component|cytoskeleton|IEA|GO:0005856|GOA/IPI|10801330//cellular component|cytoskeleton|TAS|GO:0005856|GOA/IPI|10801330//biological pr	ATP binding|binding|cytoskeleton|cytoskeleton|integrin-mediated signaling pathway|protein amino acid phosphorylation|protein amino acid phosphorylation|protein serine/threonine kinase activity|protein-tyrosine kinase activity|protein-tyrosine kinase activ
3354330	Hs.504613	PTMS	-1.4	2198	0	0	1	0	0	0.000238	0.000238	3641	||Parathymosin||PTMS||	Parathymosin	biological process|DNA replication|TAS|GO:0006260|GOA/IPI|10854063//biological process|cellular defense response|NR|GO:0006968|GOA/IPI|na//biological process|development|NR|GO:0007275|GOA/IPI|na//cellular component|nucleus|TAS|GO:0005634|GOA/IPI|10854063/	DNA replication|cellular defense response|development|nucleus|regulation of cell cycle
3357244	Hs.43666	PTP4A3	-3.2	943	0	0	1	0	0	0.00786	0.0131	805	||PTP4A3||PRL3||PROTEIN-TYROSINE PHOSPHATASE, TYPE 4A, 3||protein tyrosine phosphatase type IVA, member 3||	Protein tyrosine phosphatase type IVA, member 3	molecular function|phosphoprotein phosphatase activity|IEA|GO:0004721|GOA/IPI|na//molecular function|prenylated protein tyrosine phosphatase activity|TAS|GO:0004727|GOA/IPI|9514946//biological process|protein amino acid dephosphorylation|IEA|GO:0006470|GO	phosphoprotein phosphatase activity|prenylated protein tyrosine phosphatase activity|protein amino acid dephosphorylation
28774	Hs.446083	PTPRD	2.1	603	1	0	0	0	0	1.18e-06	1.18e-06	1107	||PTPRD||PROTEIN-TYROSINE PHOSPHATASE, RECEPTOR-TYPE, DELTA||PROTEIN-TYROSINE PHOSPHATASE, RECEPTOR TYPE, D||protein tyrosine phosphatase, receptor type, D||	Protein tyrosine phosphatase, receptor type, D	molecular function|hydrolase activity|IEA|GO:0016787|GOA/IPI|na//cellular component|integral to plasma membrane|TAS|GO:0005887|GOA/IPI|7896816//biological process|phosphate metabolism|NAS|GO:0006796|GOA/IPI|7896816//biological process|protein amino acid d	hydrolase activity|integral to plasma membrane|phosphate metabolism|protein amino acid dephosphorylation|receptor activity|transmembrane receptor protein tyrosine phosphatase activity|transmembrane receptor protein tyrosine phosphatase signaling pathway
545088	Hs.386866	PTPRG	1.5	1273	0	0	1	0	0	2.91e-05	3.76e-05	1552	||PTPRG||PTPG||PROTEIN-TYROSINE PHOSPHATASE GAMMA||PROTEIN-TYROSINE PHOSPHATASE, RECEPTOR-TYPE, GAMMA||protein tyrosine phosphatase, receptor type, G||	Protein tyrosine phosphatase, receptor type, G	molecular function|carbonate dehydratase activity|IEA|GO:0004089|GOA/IPI|na//molecular function|hydrolase activity|IEA|GO:0016787|GOA/IPI|na//cellular component|integral to plasma membrane|TAS|GO:0005887|GOA/IPI|8382771//biological process|one-carbon comp	carbonate dehydratase activity|hydrolase activity|integral to plasma membrane|one-carbon compound metabolism|protein amino acid dephosphorylation|transmembrane receptor protein tyrosine kinase signaling pathway|transmembrane receptor protein tyrosine phos
4130827	Hs.89655	PTPRN	-1.8	473	0	1	1	0	0	2.21e-05	0.000306	670	||PTPRN||IA2||ICA512||PROTEIN-TYROSINE PHOSPHATASE, RECEPTOR-TYPE, N||ISLET CELL ANTIGEN 512||protein tyrosine phosphatase, receptor type, N||	Protein tyrosine phosphatase, receptor type, N	cellular component|integral to plasma membrane|TAS|GO:0005887|GOA/IPI|8024693//biological process|protein amino acid dephosphorylation|NR|GO:0006470|GOA/IPI|na//molecular function|receptor activity|IEA|GO:0004872|GOA/IPI|na//molecular function|transmembra	integral to plasma membrane|protein amino acid dephosphorylation|receptor activity|transmembrane receptor protein tyrosine phosphatase activity
2823814	Hs.474010	PTTG1IP	-1.4	11284	0	0	1	0	1	2.13e-05	0.000234	15466	||PBF||PTTG1IP||C21orf3, C21orf1||PTTG-binding factor||Pituitary tumor-transforming 1 interacting protein||pituitary tumor-transforming gene protein-binding factor||CHROMOSOME 21 OPEN READING FRAME 1||CHROMOSOME 21 OPEN READING FRAME 3||pituitary tumor-tr	Pituitary tumor-transforming 1 interacting protein	cellular component|cytoplasm|IDA|GO:0005737|GOA/IPI|10781616//biological process|development|IEA|GO:0007275|GOA/IPI|na//cellular component|integral to membrane|IEA|GO:0016021|GOA/IPI|na//cellular component|membrane|NAS|GO:0016020|GOA/IPI|na//molecular fun	cytoplasm|development|integral to membrane|membrane|molecular function unknown|nucleus|protein-nucleus import
2961420	Hs.474010	PTTG1IP	-1.7	9880	0	1	1	0	1	8.57e-09	0.0131	11929	||PBF||PTTG1IP||C21orf3, C21orf1||PTTG-binding factor||Pituitary tumor-transforming 1 interacting protein||pituitary tumor-transforming gene protein-binding factor||CHROMOSOME 21 OPEN READING FRAME 1||CHROMOSOME 21 OPEN READING FRAME 3||pituitary tumor-tr	Pituitary tumor-transforming 1 interacting protein	cellular component|cytoplasm|IDA|GO:0005737|GOA/IPI|10781616//biological process|development|IEA|GO:0007275|GOA/IPI|na//cellular component|integral to membrane|IEA|GO:0016021|GOA/IPI|na//cellular component|membrane|NAS|GO:0016020|GOA/IPI|na//molecular fun	cytoplasm|development|integral to membrane|membrane|molecular function unknown|nucleus|protein-nucleus import
3528790	Hs.449076	PWP2H	-1.4	2153	0	0	1	0	0	0.000168	0.000292	2955	||PWP2H||PWP2 periodic tryptophan protein homolog (yeast)||PERIODIC TRYPTOPHAN PROTEIN 2, YEAST, HOMOLOG OF||	PWP2 periodic tryptophan protein homolog (yeast)	molecular function|signal transducer activity|TAS|GO:0004871|GOA/IPI|8661145,8893822//biological process|signal transduction|TAS|GO:0007165|GOA/IPI|8661145,8893822	signal transducer activity|signal transduction
2905567	Hs.279529	PX19	-1.4	6468	0	0	1	0	0	4.4e-05	5.16e-05	7121	||PX19||Px19-like protein||PX19, CHICKEN, HOMOLOG OF||	Px19-like protein	biological process|development|TAS|GO:0007275|GOA/IPI|10784606//biological process|immune response|TAS|GO:0006955|GOA/IPI|10784606	development|immune response
3534853	Hs.99528	RAB31	-2.2	1169	0	0	1	0	1	0	7.27e-06	1513	||RAB31||RAS-ASSOCIATED PROTEIN RAB31||RAB31, member RAS oncogene family||	RAB31, member RAS oncogene family	molecular function|GTP binding|IEA|GO:0005525|GOA/IPI|na//molecular function|GTPase activity|TAS|GO:0003924|GOA/IPI|8863739//biological process|small GTPase mediated signal transduction|IEA|GO:0007264|GOA/IPI|na	GTP binding|GTPase activity|small GTPase mediated signal transduction
163579	Hs.27744	RAB3A	1.4	778	0	0	1	1	0	0.00016	0.000233	1113	||RAB3A||RAS-ASSOCIATED PROTEIN RAB3A||RAB3A, member RAS oncogene family||	RAB3A, member RAS oncogene family	molecular function|GTP binding|IEA|GO:0005525|GOA/IPI|na//molecular function|GTPase activity|TAS|GO:0003924|GOA/IPI|2501306//biological process|exocytosis|IEA|GO:0006887|GOA/IPI|na//biological process|neurotransmitter secretion|TAS|GO:0007269|GOA/IPI|9194	GTP binding|GTPase activity|exocytosis|neurotransmitter secretion|protein transport|small GTPase mediated signal transduction|synaptic vesicle
3357948	Hs.501857	RAB6IP1	1.8	1223	1	0	1	1	0	2.38e-08	0.000119	5322	||RAB6IP1||RAB6 interacting protein 1||	RAB6 interacting protein 1	molecular function|nucleic acid binding|IEA|GO:0003676|GOA/IPI|na	nucleic acid binding
3139011	Hs.446554	RAD51	1.9	1630	1	0	0	1	0	0.00978	0.00978	1611	||RAD51A||RAD51||RECOMBINATION PROTEIN A||RECA, E. COLI, HOMOLOG OF||RAD51, S. CEREVISIAE, HOMOLOG OF, A||RAD51 homolog (RecA homolog, E. coli) (S. cerevisiae)||	RAD51 homolog (RecA homolog, E. coli) (S. cerevisiae)	molecular function|ATP binding|IEA|GO:0005524|GOA/IPI|na//biological process|DNA repair|ISS|GO:0006281|GOA/IPI|na//biological process|DNA unwinding|IDA|GO:0006268|GOA/IPI|7988572//biological process|DNA unwinding|ISS|GO:0006268|GOA/IPI|7988572//molecular	ATP binding|DNA repair|DNA unwinding|DNA unwinding|DNA-dependent ATPase activity|damaged DNA binding|double-strand break repair via homologous recombination|double-strand break repair via homologous recombination|double-stranded DNA binding|double-strande
3997352	Hs.504550	RAD51AP1	3.1	977	1	0	1	0	0	0.00786	0.00978	1052	||PIR51||RAD51AP1||RAD51-INTERACTING PROTEIN||PROTEIN INTERACTING WITH RAD51||RAD51 associated protein 1||	RAD51 associated protein 1	biological process|DNA repair|TAS|GO:0006281|GOA/IPI|9396801//molecular function|RNA binding|TAS|GO:0003723|GOA/IPI|9396801//molecular function|double-stranded DNA binding|TAS|GO:0003690|GOA/IPI|9396801//cellular component|nucleus|TAS|GO:0005634|GOA/IPI|9	DNA repair|RNA binding|double-stranded DNA binding|nucleus|single-stranded DNA binding
4097014	Hs.504550	RAD51AP1	3.2	1330	1	0	1	0	0	0.00786	0.00978	1103	||PIR51||RAD51AP1||RAD51-INTERACTING PROTEIN||PROTEIN INTERACTING WITH RAD51||RAD51 associated protein 1||	RAD51 associated protein 1	biological process|DNA repair|TAS|GO:0006281|GOA/IPI|9396801//molecular function|RNA binding|TAS|GO:0003723|GOA/IPI|9396801//molecular function|double-stranded DNA binding|TAS|GO:0003690|GOA/IPI|9396801//cellular component|nucleus|TAS|GO:0005634|GOA/IPI|9	DNA repair|RNA binding|double-stranded DNA binding|nucleus|single-stranded DNA binding
3543623	Hs.523220	RAD54L	-1.9	8241	1	0	1	0	0	1.73e-05	0.000382	7165	||RAD54L||HR54||HRAD54||RAD54-like (S. cerevisiae)||RAD54, S. CEREVISIAE, HOMOLOG-LIKE||	RAD54-like (S. cerevisiae)	molecular function|ATP binding|IEA|GO:0005524|GOA/IPI|na//molecular function|DNA binding|IEA|GO:0003677|GOA/IPI|na//biological process|DNA recombination|TAS|GO:0006310|GOA/IPI|8805304//biological process|DNA repair|TAS|GO:0006281|GOA/IPI|8805304//molecula	ATP binding|DNA binding|DNA recombination|DNA repair|helicase activity|hydrolase activity|meiosis|nucleus
4309033	Hs.98910	RAFTLIN	-1.9	2826	0	1	1	0	0	4.17e-12	0.0363	8966	||RAFTLIN||Raft-linking protein||	Raft-linking protein
3842281	Hs.491223	RAI16	-1.3	1486	0	0	1	0	0	0.000154	0.000203	2332	||||RAI16||Retinoic acid induced 16||	Retinoic acid induced 16
741941	Hs.24763	RANBP1	1.6	4653	0	1	1	1	0	1.06e-05	0.00786	3897	||RANBP1||RAN-BINDING PROTEIN 1||RAN binding protein 1||	RAN binding protein 1	molecular function|GDP-dissociation inhibitor activity|TAS|GO:0005092|GOA/IPI|7616957//molecular function|GTPase activator activity|IEA|GO:0005096|GOA/IPI|na//molecular function|Ran GTPase binding|TAS|GO:0008536|GOA/IPI|7882974//biological process|signal	GDP-dissociation inhibitor activity|GTPase activator activity|Ran GTPase binding|signal transduction
145525	Hs.553501	RASA1	-1.9	202	0	1	0	0	0	3.15e-05	3.15e-05	595	||RASA1||GAP||GTPase-ACTIVATING PROTEIN||GUANOSINE TRIPHOSPHATASE-ACTIVATING PROTEIN||RAS p21 PROTEIN ACTIVATOR 1||RAS p21 protein activator (GTPase activating protein) 1||	RAS p21 protein activator (GTPase activating protein) 1	molecular function|Ras GTPase activator activity|TAS|GO:0005099|GOA/IPI|2188736//biological process|intracellular signaling cascade|IEA|GO:0007242|GOA/IPI|na	Ras GTPase activator activity|intracellular signaling cascade
309970	Hs.553501	RASA1	-1.5	814	1	0	1	0	0	4.34e-08	1.26e-05	1478	||RASA1||GAP||GTPase-ACTIVATING PROTEIN||GUANOSINE TRIPHOSPHATASE-ACTIVATING PROTEIN||RAS p21 PROTEIN ACTIVATOR 1||RAS p21 protein activator (GTPase activating protein) 1||	RAS p21 protein activator (GTPase activating protein) 1	molecular function|Ras GTPase activator activity|TAS|GO:0005099|GOA/IPI|2188736//biological process|intracellular signaling cascade|IEA|GO:0007242|GOA/IPI|na	Ras GTPase activator activity|intracellular signaling cascade
3634266	Hs.31442	RECQL4	1.6	3372	1	0	0	0	0	9.13e-06	1.76e-05	2202	||RECQ4||RECQL4||RecQ protein-like 4||DNA HELICASE, RECQ-LIKE, TYPE 4||	RecQ protein-like 4	molecular function|ATP binding|IEA|GO:0005524|GOA/IPI|na//molecular function|ATP-dependent helicase activity|IEA|GO:0008026|GOA/IPI|na//molecular function|DNA helicase activity|TAS|GO:0003678|GOA/IPI|9878247//biological process|DNA repair|TAS|GO:0006281|G	ATP binding|ATP-dependent helicase activity|DNA helicase activity|DNA repair|development|hydrolase activity|nucleic acid binding|nucleus
3139122	Hs.31442	RECQL4	1.6	3156	1	0	1	1	0	3.6e-05	0.00978	2465	||RECQ4||RECQL4||RecQ protein-like 4||DNA HELICASE, RECQ-LIKE, TYPE 4||	RecQ protein-like 4	molecular function|ATP binding|IEA|GO:0005524|GOA/IPI|na//molecular function|ATP-dependent helicase activity|IEA|GO:0008026|GOA/IPI|na//molecular function|DNA helicase activity|TAS|GO:0003678|GOA/IPI|9878247//biological process|DNA repair|TAS|GO:0006281|G	ATP binding|ATP-dependent helicase activity|DNA helicase activity|DNA repair|development|hydrolase activity|nucleic acid binding|nucleus
771220	Hs.502875	RELA	-2	199	1	0	0	0	0	1.28e-08	1.28e-08	2254	||RELA||NFKB, p65 SUBUNIT||TRANSCRIPTION FACTOR NFKB3||NUCLEAR FACTOR KAPPA-B, SUBUNIT 3||V-REL AVIAN RETICULOENDOTHELIOSIS VIRAL ONCOGENE HOMOLOG A||NUCLEAR FACTOR OF KAPPA LIGHT CHAIN GENE ENHANCER IN B CELLS 3||v-rel reticuloendotheliosis viral oncogen	V-rel reticuloendotheliosis viral oncogene homolog A, nuclear factor of kappa light polypeptide gene enhancer in B-cells 3, p65 (avian)	biological process|anti-apoptosis|TAS|GO:0006916|GOA/IPI|10747850//cellular component|nucleus|IEA|GO:0005634|GOA/IPI|10747850//cellular component|nucleus|TAS|GO:0005634|GOA/IPI|10747850//biological process|positive regulation of I-kappaB kinase/NF-kappaB	anti-apoptosis|nucleus|nucleus|positive regulation of I-kappaB kinase/NF-kappaB cascade|protein binding|regulation of transcription, DNA-dependent|response to toxin|signal transducer activity|transcription factor activity|transcription factor activity|tra
3357341	Hs.199487	RERG	-3.6	294	1	1	1	0	1	1.17e-05	0.0363	1069	||RERG||RAS-like, estrogen-regulated, growth inhibitor||	RAS-like, estrogen-regulated, growth inhibitor	molecular function|GDP binding|TAS|GO:0019003|GOA/IPI|11533059//molecular function|GTP binding|IEA|GO:0005525|GOA/IPI|na//molecular function|GTPase activity|IDA|GO:0003924|GOA/IPI|11533059//cellular component|cytosol|IEP|GO:0005829|GOA/IPI|11533059//molec	GDP binding|GTP binding|GTPase activity|cytosol|estrogen receptor binding|negative regulation of cell growth|negative regulation of cell proliferation|nucleus|response to hormone stimulus|small GTPase mediated signal transduction
3946461	Hs.413297	RGS16	-1.5	1793	0	0	1	0	0	2.84e-05	0.000142	1270	||RGS16||regulator of G-protein signalling 16||REGULATOR OF G PROTEIN SIGNALING 16||	Regulator of G-protein signalling 16	molecular function|GTPase activator activity|TAS|GO:0005096|GOA/IPI|10747990//molecular function|calmodulin binding|TAS|GO:0005516|GOA/IPI|10747990//biological process|regulation of G-protein coupled receptor protein signaling pathway|TAS|GO:0008277|GOA/I	GTPase activator activity|calmodulin binding|regulation of G-protein coupled receptor protein signaling pathway|signal transducer activity|signal transduction|visual perception
2960992	Hs.6454	RGS19IP1	-1.5	5738	0	0	1	0	0	5.33e-05	0.000122	5180	||||RGS19IP1||Regulator of G-protein signalling 19 interacting protein 1||	Regulator of G-protein signalling 19 interacting protein 1	biological process|G-protein coupled receptor protein signaling pathway|NAS|GO:0007186|GOA/IPI|9770488//cellular component|cytosol|ISS|GO:0005829|GOA/IPI|na//cellular component|membrane|ISS|GO:0016020|GOA/IPI|na//cellular component|membrane fraction|IDA|G	G-protein coupled receptor protein signaling pathway|cytosol|membrane|membrane fraction|protein binding|protein binding|protein binding|soluble fraction
3681138	Hs.78944	RGS2	-1.8	910	0	0	1	0	0	1.4e-06	0.00786	2486	||RGS2||BASIC HELIX-LOOP-HELIX PHOSPHOPROTEIN G0S8||REGULATOR OF G PROTEIN SIGNALING 2||regulator of G-protein signalling 2, 24kDa||	Regulator of G-protein signalling 2, 24kDa	molecular function|GTPase activator activity|TAS|GO:0005096|GOA/IPI|10747990//molecular function|calmodulin binding|TAS|GO:0005516|GOA/IPI|10747990//biological process|cell cycle|IEA|GO:0007049|GOA/IPI|na//biological process|regulation of G-protein couple	GTPase activator activity|calmodulin binding|cell cycle|regulation of G-protein coupled receptor protein signaling pathway|signal transducer activity|signal transduction
781297	Hs.247077	RHOA	-2.1	290	0	0	1	0	0	3.68e-12	3.68e-12	1714	||RHOH12||RHO12||ARHA||ARH12||RHOA||oncogene RHO H12||Aplysia ras-related homolog 12||small GTP binding protein RhoA||ras homolog gene family, member A||	Ras homolog gene family, member A	molecular function|GTP binding|IEA|GO:0005525|GOA/IPI|na//molecular function|GTPase activity|TAS|GO:0003924|GOA/IPI|10436159//biological process|Rho protein signal transduction|TAS|GO:0007266|GOA/IPI|10436159//biological process|actin cytoskeleton organiz	GTP binding|GTPase activity|Rho protein signal transduction|actin cytoskeleton organization and biogenesis|cytoskeleton|magnesium ion binding|membrane|positive regulation of I-kappaB kinase/NF-kappaB cascade|positive regulation of NF-kappaB-nucleus import
739988	Hs.502876	RHOB	-2.1	1896	0	1	1	0	0	4.62e-08	0.000163	4052	||ARH6||ARHB||RHOH6||RHOB||oncogene RHO H6||Aplysia RAS-related homolog 6||ras homolog gene family, member B||	Ras homolog gene family, member B	molecular function|GTP binding|TAS|GO:0005525|GOA/IPI|1400319//biological process|angiogenesis|IEA|GO:0001525|GOA/IPI|na//biological process|cell adhesion|ISS|GO:0007155|GOA/IPI|na//biological process|cell cycle|IEA|GO:0007049|GOA/IPI|na//biological proce	GTP binding|angiogenesis|cell adhesion|cell cycle|cell differentiation|endosome membrane|endosome to lysosome transport|negative regulation of cell cycle|nucleus|plasma membrane|positive regulation of angiogenesis|programmed cell death, transformed cells|
724145	Hs.502659	RHOC	-1.9	2115	1	0	1	0	0	6.19e-05	0.0641	3821	||RHOC||ARH9||ARHC||RHOH9||ras homolog gene family, member C||Aplysia RAS-related homolog 9 (oncogene RHO H9)||RAS homolog gene family, member C (oncogene RHO H9)||	Ras homolog gene family, member C	molecular function|GTP binding|IEA|GO:0005525|GOA/IPI|na//molecular function|GTPase activity|TAS|GO:0003924|GOA/IPI|8468062//biological process|positive regulation of I-kappaB kinase/NF-kappaB cascade|IMP|GO:0043123|GOA/IPI|12761501//biological process|pr	GTP binding|GTPase activity|positive regulation of I-kappaB kinase/NF-kappaB cascade|protein transport|signal transducer activity|small GTPase mediated signal transduction
2988783	Hs.502659	RHOC	-1.4	3903	0	0	1	0	0	8.95e-05	0.000162	7201	||RHOC||ARH9||ARHC||RHOH9||ras homolog gene family, member C||Aplysia RAS-related homolog 9 (oncogene RHO H9)||RAS homolog gene family, member C (oncogene RHO H9)||	Ras homolog gene family, member C	molecular function|GTP binding|IEA|GO:0005525|GOA/IPI|na//molecular function|GTPase activity|TAS|GO:0003924|GOA/IPI|8468062//biological process|positive regulation of I-kappaB kinase/NF-kappaB cascade|IMP|GO:0043123|GOA/IPI|12761501//biological process|pr	GTP binding|GTPase activity|positive regulation of I-kappaB kinase/NF-kappaB cascade|protein transport|signal transducer activity|small GTPase mediated signal transduction
2822570	Hs.475110	RIBC2	1.7	462	0	0	1	0	0	7.01e-08	7.01e-08	1194	||RIBC2||RIB43A domain with coiled-coils 2||	RIB43A domain with coiled-coils 2
2820882	Hs.550538	RIP	1.4	939	0	0	1	1	0	0.000182	0.000192	1545	||RIP||RPA interacting protein||	RPA interacting protein
3509621	Hs.513804	RNF166	-1.4	331	0	0	1	0	0	0.00013	0.000132	686	||RNF166||Ring finger protein 166||	Ring finger protein 166	molecular function|nucleic acid binding|IEA|GO:0003676|GOA/IPI|na//cellular component|nucleus|IEA|GO:0005634|GOA/IPI|na//biological process|protein ubiquitination|IEA|GO:0016567|GOA/IPI|na//cellular component|ubiquitin ligase complex|IEA|GO:0000151|GOA/IP	nucleic acid binding|nucleus|protein ubiquitination|ubiquitin ligase complex|ubiquitin-protein ligase activity|zinc ion binding
4134943	Hs.333503	RNF38	1.5	5243	1	0	1	0	0	1.3e-06	0.00786	4217	||RNF38||Ring finger protein 38||	Ring finger protein 38	biological process|protein ubiquitination|IEA|GO:0016567|GOA/IPI|na//cellular component|ubiquitin ligase complex|IEA|GO:0000151|GOA/IPI|na//molecular function|ubiquitin-protein ligase activity|IEA|GO:0004842|GOA/IPI|na//molecular function|zinc ion binding	protein ubiquitination|ubiquitin ligase complex|ubiquitin-protein ligase activity|zinc ion binding
2905497	Hs.119598	RPL3	-1.6	12037	1	0	0	1	0	5e-05	5e-05	15091	||RPL3||ribosomal protein L3||	Ribosomal protein L3	molecular function|RNA binding|TAS|GO:0003723|GOA/IPI|2891103//cellular component|cytosolic large ribosomal subunit (sensu Eukaryota)|TAS|GO:0005842|GOA/IPI|2891103//cellular component|intracellular|IEA|GO:0005622|GOA/IPI|na//cellular component|nucleolus|	RNA binding|cytosolic large ribosomal subunit (sensu Eukaryota)|intracellular|nucleolus|protein biosynthesis|protein biosynthesis|ribosome|structural constituent of ribosome|structural constituent of ribosome
3630654	Hs.80545	RPL37	-1.7	1306	1	0	0	0	0	5.11e-06	7.51e-05	4032	||RPL37||ribosomal protein L37||	Ribosomal protein L37	biological process|protein biosynthesis|IEA|GO:0006412|GOA/IPI|na//cellular component|ribosome|IEA|GO:0005840|GOA/IPI|na//molecular function|structural constituent of ribosome|IEA|GO:0003735|GOA/IPI|na	protein biosynthesis|ribosome|structural constituent of ribosome
3343021	Hs.356502	RPLP1	-1.5	1069	1	0	0	0	0	0.000144	0.000144	2035	||RPLP1||RIBOSOMAL PHOSPHOPROTEIN, ACIDIC, P1||ribosomal protein, large, P1||RIBOSOMAL PHOSPHOPROTEIN, LARGE, P1||	Ribosomal protein, large, P1	molecular function|RNA binding|TAS|GO:0003723|GOA/IPI|3323886//cellular component|cytosolic large ribosomal subunit (sensu Eukaryota)|TAS|GO:0005842|GOA/IPI|3323886//cellular component|intracellular|IEA|GO:0005622|GOA/IPI|na//biological process|protein bi	RNA binding|cytosolic large ribosomal subunit (sensu Eukaryota)|intracellular|protein biosynthesis|ribosome|structural constituent of ribosome|structural constituent of ribosome|translational elongation
3050784	Hs.8562	RPP25	-1.7	855	1	0	0	0	0	5.64e-05	9.36e-05	892	||RPP25||ribonuclease P 25kDa subunit||	Ribonuclease P 25kDa subunit	molecular function|nucleic acid binding|IEA|GO:0003676|GOA/IPI|na	nucleic acid binding
4299345	Hs.1027	RRAD	1.4	596	0	0	1	0	0	0.00031	0.00031	1073	||RAD1||RRAD||Ras-related associated with diabetes||RAD RAD POLYMORPHISM 1||RAS GENE ASSOCIATED WITH DIABETES||	Ras-related associated with diabetes	molecular function|GTP binding|IEA|GO:0005525|GOA/IPI|na//molecular function|GTPase activity|TAS|GO:0003924|GOA/IPI|8248782//molecular function|calmodulin binding|IEA|GO:0005516|GOA/IPI|na//biological process|small GTPase mediated signal transduction|TAS|	GTP binding|GTPase activity|calmodulin binding|small GTPase mediated signal transduction
3536088	Hs.485938	RRAGD	-2.6	596	0	1	1	0	1	6.7e-07	0.0435	1615	||RRAGD||Ras-related GTP binding D||RAS-RELATED GTP-BINDING PROTEIN D||	Ras-related GTP binding D	cellular component|cytoplasm|IEA|GO:0005737|GOA/IPI|na//cellular component|nucleus|IEA|GO:0005634|GOA/IPI|na//biological process|transport|IEA|GO:0006810|GOA/IPI|na	cytoplasm|nucleus|transport
626564	Hs.226390	RRM2	1.8	5272	1	0	1	1	0	0.00786	0.00978	3210	||RRM2||RIBONUCLEOTIDE REDUCTASE, R2 SUBUNIT||RIBONUCLEOTIDE REDUCTASE, SMALL SUBUNIT||ribonucleotide reductase M2 polypeptide||RIBONUCLEOTIDE REDUCTASE, M2 SUBUNIT||	Ribonucleotide reductase M2 polypeptide	biological process|DNA replication|NAS|GO:0006260|GOA/IPI|na//cellular component|cytoplasm|NAS|GO:0005737|GOA/IPI|na//biological process|deoxyribonucleoside diphosphate metabolism|IEA|GO:0009186|GOA/IPI|na//molecular function|oxidoreductase activity|IEA|G	DNA replication|cytoplasm|deoxyribonucleoside diphosphate metabolism|oxidoreductase activity|ribonucleoside-diphosphate reductase activity
3528619	Hs.226390	RRM2	1.8	4896	1	0	1	1	0	3.24e-08	0.00978	2878	||RRM2||RIBONUCLEOTIDE REDUCTASE, R2 SUBUNIT||RIBONUCLEOTIDE REDUCTASE, SMALL SUBUNIT||ribonucleotide reductase M2 polypeptide||RIBONUCLEOTIDE REDUCTASE, M2 SUBUNIT||	Ribonucleotide reductase M2 polypeptide	biological process|DNA replication|NAS|GO:0006260|GOA/IPI|na//cellular component|cytoplasm|NAS|GO:0005737|GOA/IPI|na//biological process|deoxyribonucleoside diphosphate metabolism|IEA|GO:0009186|GOA/IPI|na//molecular function|oxidoreductase activity|IEA|G	DNA replication|cytoplasm|deoxyribonucleoside diphosphate metabolism|oxidoreductase activity|ribonucleoside-diphosphate reductase activity
3603972	Hs.71827	RRS1	1.7	998	1	0	0	0	0	2.14e-05	2.14e-05	1087	||RRS1||RRS1 ribosome biogenesis regulator homolog (S. cerevisiae)||	RRS1 ribosome biogenesis regulator homolog (S. cerevisiae)	cellular component|nucleus|IEA|GO:0005634|GOA/IPI|na//biological process|ribosome biogenesis|IEA|GO:0007046|GOA/IPI|na	nucleus|ribosome biogenesis
2821214	Hs.368626	RTN1	-1.6	654	0	0	1	0	0	1.78e-07	1.1e-06	1171	||NSP||RTN1||Reticulon 1||NEUROENDOCRINE-SPECIFIC PROTEIN||	Reticulon 1	cellular component|endoplasmic reticulum|IEA|GO:0005783|GOA/IPI|na//cellular component|integral to endoplasmic reticulum membrane|TAS|GO:0030176|GOA/IPI|8833145//cellular component|integral to membrane|IEA|GO:0016021|GOA/IPI|na//biological process|neuron	endoplasmic reticulum|integral to endoplasmic reticulum membrane|integral to membrane|neuron differentiation|signal transducer activity|signal transduction
628595	Hs.466664	RYR1	1.8	1242	1	0	0	0	0	3.26e-07	3.58e-05	7373	||RYR1||SKRR||RYDR||SKELETAL MUSCLE RYANODINE RECEPTOR||RYANODINE RECEPTOR, SKELETAL MUSCLE||Ryanodine receptor 1 (skeletal)||SARCOPLASMIC RETICULUM CALCIUM RELEASE CHANNEL||	Ryanodine receptor 1 (skeletal)	biological process|B cell differentiation|NAS|GO:0030183|GOA/IPI|10026226//biological process|B cell mediated immunity|NAS|GO:0019724|GOA/IPI|10026226//biological process|B cell proliferation|NAS|GO:0042100|GOA/IPI|10026226//biological process|apoptosis|N	B cell differentiation|B cell mediated immunity|B cell proliferation|apoptosis|calcium channel activity|calcium ion binding|calcium ion homeostasis|calcium ion transport|calcium ion transport|calcium ion transporter activity|calcium-mediated signaling|cal
4247807	Hs.81256	S100A4	-1.6	1267	1	0	0	0	0	9.92e-06	1.62e-05	4183	||CAPL||S100A4||CALCIUM PLACENTAL PROTEIN||S100 CALCIUM-BINDING PROTEIN A4||S100 calcium binding protein A4 (calcium protein, calvasculin, metastasin, murine placental homolog)||	S100 calcium binding protein A4 (calcium protein, calvasculin, metastasin, murine placental homolog)	molecular function|calcium ion binding|TAS|GO:0005509|GOA/IPI|8204608	calcium ion binding
4246359	Hs.416073	S100A8	-1.7	507	0	1	0	0	0	7.92e-05	7.92e-05	1197	||CAGA||CALPROTECTIN||CFAG||S100A8||CGLA S100A8/S100A9 COMPLEX||CYSTIC FIBROSIS ANTIGEN||S100 CALCIUM-BINDING PROTEIN A8||S100 calcium binding protein A8 (calgranulin A)||	S100 calcium binding protein A8 (calgranulin A)	molecular function|calcium ion binding|TAS|GO:0005509|GOA/IPI|2149559//cellular component|extracellular space|NR|GO:0005615|GOA/IPI|na//biological process|inflammatory response|TAS|GO:0006954|GOA/IPI|3313057	calcium ion binding|extracellular space|inflammatory response
78654	Hs.332053	SAA1	5.4	2738	1	0	0	0	0	5.08e-05	0.0714	1863	||||SAA1||Serum amyloid A1||	Serum amyloid A1	biological process|acute-phase response|IEA|GO:0006953|GOA/IPI|na//cellular component|extracellular region|IEA|GO:0005576|GOA/IPI|na//molecular function|lipid transporter activity|IEA|GO:0005319|GOA/IPI|na	acute-phase response|extracellular region|lipid transporter activity
3051095	Hs.28491	SAT	-1.4	4410	0	0	1	0	0	0.00786	0.00786	4737	||SAT||SSAT||spermidine/spermine N1-acetyltransferase||SPERMIDINE/SPERMINE N(1)-ACETYLTRANSFERASE||	Spermidine/spermine N1-acetyltransferase	molecular function|acyltransferase activity|IEA|GO:0008415|GOA/IPI|na//molecular function|diamine N-acetyltransferase activity|TAS|GO:0004145|GOA/IPI|1985966//molecular function|transferase activity|IEA|GO:0016740|GOA/IPI|na	acyltransferase activity|diamine N-acetyltransferase activity|transferase activity
4283082	Hs.232618	SCG3	-2.3	312	1	0	0	0	0	1.53e-10	1.77e-09	635	||SCG3||secretogranin III||	Secretogranin III
181737	Hs.130989	SCNN1A	-1.4	481	0	0	1	0	0	7.29e-05	7.29e-05	1152	||SCNEA||SCNN1A||SODIUM CHANNEL, EPITHELIAL, ALPHA SUBUNIT||Sodium channel, nonvoltage-gated 1 alpha||SODIUM CHANNEL, NONVOLTAGE-GATED 1, ALPHA SUBUNIT||	Sodium channel, nonvoltage-gated 1 alpha	molecular function|amiloride-sensitive sodium channel activity|NR|GO:0015280|GOA/IPI|na//biological process|excretion|TAS|GO:0007588|GOA/IPI|8589714//cellular component|integral to plasma membrane|NR|GO:0005887|GOA/IPI|na//molecular function|ion channel a	amiloride-sensitive sodium channel activity|excretion|integral to plasma membrane|ion channel activity|ion transport|membrane|membrane fraction|sensory perception|sodium ion transport
3946057	Hs.303116	SDF2L1	1.9	2189	1	0	1	0	0	4.88e-07	0.0714	2446	||SDF2L1||SDF2-LIKE 1||Stromal cell-derived factor 2-like 1||	Stromal cell-derived factor 2-like 1	molecular function|hydrolase activity|IEA|GO:0016787|GOA/IPI|na//cellular component|membrane|IEA|GO:0016020|GOA/IPI|na	hydrolase activity|membrane
2964504	Hs.9534	SEC11L1	-1.8	4845	1	0	0	0	0	2.68e-07	5.9e-07	6652	||SEC11L1||SEC11-like 1 (S. cerevisiae)||	SEC11-like 1 (S. cerevisiae)	cellular component|endoplasmic reticulum|IEA|GO:0005783|GOA/IPI|na//cellular component|integral to membrane|IEA|GO:0016021|GOA/IPI|na//cellular component|membrane|IEA|GO:0016020|GOA/IPI|na//cellular component|microsome|IEA|GO:0005792|GOA/IPI|na//biologica	endoplasmic reticulum|integral to membrane|membrane|microsome|proteolysis and peptidolysis|serine-type peptidase activity|signal peptide processing
186132	Hs.89546	SELE	-1.6	412	1	0	1	0	1	8.35e-10	0.000208	1577	||E-SELECTIN||ELAM1||SELE||ENDOTHELIAL LEUKOCYTE ADHESION MOLECULE 1||selectin E (endothelial adhesion molecule 1)||	Selectin E (endothelial adhesion molecule 1)	biological process|cell adhesion|IEA|GO:0007155|GOA/IPI|na//biological process|inflammatory response|TAS|GO:0006954|GOA/IPI|2466335//cellular component|integral to membrane|IEA|GO:0016021|GOA/IPI|na//cellular component|plasma membrane|TAS|GO:0005886|GOA/I	cell adhesion|inflammatory response|integral to membrane|plasma membrane|protein binding|sugar binding
3510317	Hs.365405	SELO	1.6	1041	0	1	0	0	0	9.56e-05	9.56e-05	1429	||SELO||selenoprotein O||	Selenoprotein O	biological process|metabolism|IEA|GO:0008152|GOA/IPI|na//molecular function|oxidoreductase activity|IEA|GO:0016491|GOA/IPI|na	metabolism|oxidoreductase activity
3950939	Hs.1968	SEMG1	-1.4	282	0	0	1	0	0	0.000257	0.000257	480	||SEMG1||semenogelin I||	Semenogelin I	cellular component|extracellular space|TAS|GO:0005615|GOA/IPI|1517240//biological process|insemination|TAS|GO:0007320|GOA/IPI|2912989//cellular component|secretory granule|IEA|GO:0030141|GOA/IPI|na//biological process|sexual reproduction|IEA|GO:0019953|GO	extracellular space|insemination|secretory granule|sexual reproduction|structural molecule activity
3616058	Hs.510334	SERPINA5	2.3	544	1	0	0	0	0	2.61e-06	2.61e-06	2227	||SERPINA5||PCI||PROTEIN C INHIBITOR||serine (or cysteine) proteinase inhibitor, clade A (alpha-1 antiproteinase, antitrypsin), member 5||	Serine (or cysteine) proteinase inhibitor, clade A (alpha-1 antiproteinase, antitrypsin), member 5	cellular component|extracellular region|NAS|GO:0005576|GOA/IPI|14718574//molecular function|serine-type endopeptidase inhibitor activity|TAS|GO:0004867|GOA/IPI|3027058	extracellular region|serine-type endopeptidase inhibitor activity
2961120	Hs.532768	SERPINF1	-1.5	1902	0	1	1	0	0	8.33e-10	2.74e-05	2907	||PEDF||SERPINF1||PIGMENT EPITHELIUM-DERIVED FACTOR||serine (or cysteine) proteinase inhibitor, clade F (alpha-2 antiplasmin, pigment epithelium derived factor), member 1||	Serine (or cysteine) proteinase inhibitor, clade F (alpha-2 antiplasmin, pigment epithelium derived factor), member 1	biological process|cell proliferation|TAS|GO:0008283|GOA/IPI|8473338//biological process|development|TAS|GO:0007275|GOA/IPI|8473338//cellular component|extracellular region|IDA|GO:0005576|GOA/IPI|12737624//biological process|negative regulation of angioge	cell proliferation|development|extracellular region|negative regulation of angiogenesis|positive regulation of neurogenesis|serine-type endopeptidase inhibitor activity
72626	Hs.159509	SERPINF2	2.4	957	1	0	1	0	0	4.35e-10	2.32e-07	9155	||PLI||AAP||ALPHA-2-ANTIPLASMIN||SERPINF2||ANTIPLASMIN DEFICIENCY||ALPHA-2-PLASMIN INHIBITOR DEFICIENCY ALPHA-2-PLASMIN INHIBITOR||serine (or cysteine) proteinase inhibitor, clade F (alpha-2 antiplasmin, pigment epithelium derived factor), member 2||	Serine (or cysteine) proteinase inhibitor, clade F (alpha-2 antiplasmin, pigment epithelium derived factor), member 2	cellular component|Golgi apparatus|NR|GO:0005794|GOA/IPI|na//biological process|acute-phase response|IEA|GO:0006953|GOA/IPI|na//cellular component|extracellular region|NAS|GO:0005576|GOA/IPI|14718574//molecular function|protein binding|IPI|GO:0005515|GOA/	Golgi apparatus|acute-phase response|extracellular region|protein binding|serine-type endopeptidase inhibitor activity
342185	Hs.384598	SERPING1	-2.1	1138	0	0	1	0	0	6.94e-07	2.38e-05	2027	||C1-INH||C1INH||SERPING1||HAE1||HAE2||C1NH||Plasma protease C1 inhibitor||complement component 1 inhibitor precursor||serine (or cysteine) proteinase inhibitor, clade G (C1 inhibitor), member 1, (angioedema, hereditary)||	Serine (or cysteine) proteinase inhibitor, clade G (C1 inhibitor), member 1, (angioedema, hereditary)	biological process|blood coagulation|IEA|GO:0007596|GOA/IPI|na//biological process|circulation|TAS|GO:0008015|GOA/IPI|2365061,2563376//biological process|complement activation, classical pathway|IEA|GO:0006958|GOA/IPI|na//cellular component|extracellular	blood coagulation|circulation|complement activation, classical pathway|extracellular region|immune response|serine-type endopeptidase inhibitor activity
2959845	Hs.469543	SESN2	1.4	2105	0	0	1	1	0	7.31e-05	0.000277	2555	||SESN2||HI95||SEST2||Sestrin 2||HYPOXIA-INDUCED GENE 95||	Sestrin 2	biological process|cell cycle arrest|IEA|GO:0007050|GOA/IPI|na//cellular component|nucleus|IEA|GO:0005634|GOA/IPI|na	cell cycle arrest|nucleus
3029598	Hs.343679	SFMBT1	1.5	2545	1	0	1	1	0	6.56e-05	0.000232	1854	||SFMBT1||RU1||RENAL UBIQUITOUS PROTEIN 1||Scm-like with four mbt domains 1||	Scm-like with four mbt domains 1	cellular component|nucleus|IEA|GO:0005634|GOA/IPI|na//biological process|regulation of transcription|IEA|GO:0045449|GOA/IPI|na//biological process|regulation of transcription, DNA-dependent|IEA|GO:0006355|GOA/IPI|na	nucleus|regulation of transcription|regulation of transcription, DNA-dependent
3352015	Hs.283844	SFXN3	-1.3	3245	0	0	1	0	1	0.000385	0.000427	2439	||SFXN3||Sideroflexin 3||	Sideroflexin 3	biological process|cation transport|IEA|GO:0006812|GOA/IPI|na//molecular function|cation transporter activity|IEA|GO:0008324|GOA/IPI|na//cellular component|membrane|IEA|GO:0016020|GOA/IPI|na	cation transport|cation transporter activity|membrane
4302987	Hs.44269	SGOL2	1.5	513	1	0	0	0	0	0.00016	0.000228	1576	||SGOL2||shugoshin-like 2 (S. pombe)||	Shugoshin-like 2 (S. pombe)
3843860	Hs.257761	SH3BP5	-1.8	1564	1	0	1	0	0	3.67e-08	0.000315	1379	||SAB||SH3BP5||SH3 DOMAIN-BINDING PROTEIN 5||SH3-domain binding protein 5 (BTK-associated)||	SH3-domain binding protein 5 (BTK-associated)	molecular function|SH3/SH2 adaptor activity|NR|GO:0005070|GOA/IPI|na//cellular component|mitochondrion|IEA|GO:0005739|GOA/IPI|na//biological process|signal transduction|TAS|GO:0007165|GOA/IPI|9571151	SH3/SH2 adaptor activity|mitochondrion|signal transduction
588343	Hs.433795	SHC1	-1.4	7767	0	0	1	0	0	8.35e-05	0.000178	10017	||SHC1||p66||p52||SHCA p46||SHC TRANSFORMING PROTEIN||SHC (Src homology 2 domain containing) transforming protein 1||	SHC (Src homology 2 domain containing) transforming protein 1	biological process|activation of MAPK|IDA|GO:0000187|GOA/IPI|14676841//biological process|activation of MAPK|ISS|GO:0000187|GOA/IPI|14676841//biological process|intracellular signaling cascade|IEA|GO:0007242|GOA/IPI|na//molecular function|phospholipid bin	activation of MAPK|activation of MAPK|intracellular signaling cascade|phospholipid binding|phospholipid binding|plasma membrane|plasma membrane|positive regulation of cell proliferation|positive regulation of cell proliferation|positive regulation of mito
4309208	Hs.3972	SIAT7D	1.4	2191	0	0	1	0	0	1.1e-05	4.33e-05	1944	||SIAT3C||SIAT7D||ST6GALNAC4||ST6GalNAc IV||NeuAc-ALPHA-2,3-Gal-BETA-1,3-GalNAc-ALPHA-2,6-SIALYLTRANSFERASE IV||SIALYLTRANSFERASE 3C||ST6 (alpha-N-acetyl-neuraminyl-2,3-beta-galactosyl-1,3)-N-acetylgalactosaminide alpha-2,6-sialyltransferase 4||	ST6 (alpha-N-acetyl-neuraminyl-2,3-beta-galactosyl-1,3)-N-acetylgalactosaminide alpha-2,6-sialyltransferase 4	molecular function|(alpha-N-acetylneuraminyl-2,3-beta-galactosyl-1,3)-N-acetyl-galactosaminide 6-alpha-sialyltransferase activity|IEA|GO:0047290|GOA/IPI|na//cellular component|Golgi apparatus|IEA|GO:0005794|GOA/IPI|na//biological process|glycolipid metabo	(alpha-N-acetylneuraminyl-2,3-beta-galactosyl-1,3)-N-acetyl-galactosaminide 6-alpha-sialyltransferase activity|Golgi apparatus|glycolipid metabolism|integral to membrane|membrane|protein amino acid glycosylation|sialyltransferase activity|soluble fraction
3009935	Hs.109672	SIAT7F	-1.4	1938	0	0	1	0	0	0.000101	0.000393	6043	||ST6GALNAC6||SIAT7F||ST6 (alpha-N-acetyl-neuraminyl-2,3-beta-galactosyl-1,3)-N-acetylgalactosaminide alpha-2,6-sialyltransferase 6||	ST6 (alpha-N-acetyl-neuraminyl-2,3-beta-galactosyl-1,3)-N-acetylgalactosaminide alpha-2,6-sialyltransferase 6	cellular component|Golgi apparatus|IEA|GO:0005794|GOA/IPI|na//biological process|carbohydrate metabolism|TAS|GO:0005975|GOA/IPI|10702226//biological process|glycosphingolipid biosynthesis|TAS|GO:0006688|GOA/IPI|10702226//cellular component|integral to mem	Golgi apparatus|carbohydrate metabolism|glycosphingolipid biosynthesis|integral to membrane|integral to membrane|membrane|plasma membrane|protein amino acid glycosylation|sialyltransferase activity|sialyltransferase activity
3536728	Hs.466693	SIRT2	-1.6	1785	1	0	0	0	0	3.66e-05	5.7e-05	1936	||SIRT2||SIR2L2||SIRTUIN 2||SIR2, S. CEREVISIAE, HOMOLOG-LIKE 2||sirtuin (silent mating type information regulation 2 homolog) 2 (S. cerevisiae)||	Sirtuin (silent mating type information regulation 2 homolog) 2 (S. cerevisiae)	molecular function|DNA binding|IEA|GO:0003677|GOA/IPI|na//molecular function|DNA binding|NAS|GO:0003677|GOA/IPI|na//molecular function|NAD+ ADP-ribosyltransferase activity|TAS|GO:0003950|GOA/IPI|10381378//molecular function|NAD-dependent histone deacetyla	DNA binding|DNA binding|NAD+ ADP-ribosyltransferase activity|NAD-dependent histone deacetylase activity|cell cycle|chromatin silencing|chromatin silencing at ribosomal DNA|chromatin silencing at telomere|chromatin silencing complex|chromatin silencing com
2820929	Hs.466693	SIRT2	-1.4	1208	0	0	1	0	0	0.000116	0.000134	1494	||SIRT2||SIR2L2||SIRTUIN 2||SIR2, S. CEREVISIAE, HOMOLOG-LIKE 2||sirtuin (silent mating type information regulation 2 homolog) 2 (S. cerevisiae)||	Sirtuin (silent mating type information regulation 2 homolog) 2 (S. cerevisiae)	molecular function|DNA binding|IEA|GO:0003677|GOA/IPI|na//molecular function|DNA binding|NAS|GO:0003677|GOA/IPI|na//molecular function|NAD+ ADP-ribosyltransferase activity|TAS|GO:0003950|GOA/IPI|10381378//molecular function|NAD-dependent histone deacetyla	DNA binding|DNA binding|NAD+ ADP-ribosyltransferase activity|NAD-dependent histone deacetylase activity|cell cycle|chromatin silencing|chromatin silencing at ribosomal DNA|chromatin silencing at telomere|chromatin silencing complex|chromatin silencing com
3961751	Hs.439643	SLC16A7	-1.4	503	0	0	1	0	0	5.48e-05	0.000107	1210	||SLC16A7||MCT2||MONOCARBOXYLATE TRANSPORTER 2||SOLUTE CARRIER FAMILY 16 (MONOCARBOXYLIC ACID TRANSPORTER), MEMBER 7||Solute carrier family 16 (monocarboxylic acid transporters), member 7||	Solute carrier family 16 (monocarboxylic acid transporters), member 7	cellular component|integral to membrane|IEA|GO:0016021|GOA/IPI|na//cellular component|integral to plasma membrane|TAS|GO:0005887|GOA/IPI|9786900//cellular component|membrane fraction|TAS|GO:0005624|GOA/IPI|9786900//molecular function|monocarboxylate porte	integral to membrane|integral to plasma membrane|membrane fraction|monocarboxylate porter activity|organic anion transport|pyruvate carrier activity|pyruvate transport|symporter activity|transport|transporter activity
68239	Hs.167584	SLC2A2	2.3	304	1	0	0	0	0	2.71e-05	0.000129	620	||SLC2A2||GLUT2||GLUCOSE TRANSPORTER, LIVER/ISLET||GLUCOSE TRANSPORTER 2||Solute carrier family 2 (facilitated glucose transporter), member 2||	Solute carrier family 2 (facilitated glucose transporter), member 2	biological process|carbohydrate metabolism|TAS|GO:0005975|GOA/IPI|8027028//biological process|carbohydrate transport|IEA|GO:0008643|GOA/IPI|na//biological process|glucose transport|TAS|GO:0015758|GOA/IPI|8027028//molecular function|glucose transporter act	carbohydrate metabolism|carbohydrate transport|glucose transport|glucose transporter activity|integral to plasma membrane|membrane|membrane fraction|sugar porter activity|transporter activity
3030659	Hs.292509	SLC35F5	-1.6	322	0	0	1	1	0	4.17e-06	0.000113	499	||SLC35F5||solute carrier family 35, member F5||	Solute carrier family 35, member F5
2822215	Hs.132760	SLC37A4	1.5	3447	1	0	0	0	0	8.74e-05	8.74e-05	3328	||GSD1b||G6PT1||MGC15729||SLC37A4||PRO0685||TRG19||Glucose-6-phosphate transporter-1||GLUCOSE-6-PHOSPHATE TRANSLOCASE||G6P TRANSLOCASE||microsomal glucose-6-phosphate transporter||GLUCOSE-6-PHOSPHATE TRANSPORTER 1||glucose-6-phosphatase, transport (glucos	Solute carrier family 37 (glycerol-6-phosphate transporter), member 4	cellular component|integral to membrane|IEA|GO:0016021|GOA/IPI|na//molecular function|sugar porter activity|IEA|GO:0005351|GOA/IPI|na//biological process|transport|IEA|GO:0006810|GOA/IPI|na//molecular function|transporter activity|IEA|GO:0005215|GOA/IPI|n	integral to membrane|sugar porter activity|transport|transporter activity
3506044	Hs.195155	SLC38A5	1.6	1625	1	0	0	0	0	1.93e-05	2.19e-05	3019	||SLC38A5||Solute carrier family 38, member 5||	Solute carrier family 38, member 5	biological process|amino acid transport|IEA|GO:0006865|GOA/IPI|na//molecular function|amino acid-polyamine transporter activity|IEA|GO:0005279|GOA/IPI|na//cellular component|integral to membrane|IEA|GO:0016021|GOA/IPI|na//cellular component|membrane|IEA|G	amino acid transport|amino acid-polyamine transporter activity|integral to membrane|membrane|transport
3503901	Hs.491232	SLC39A14	1.6	964	1	0	0	0	0	5.38e-05	5.38e-05	1757	||KIAA0062||SLC39A14||Solute carrier family 39 (zinc transporter), member 14||	Solute carrier family 39 (zinc transporter), member 14	cellular component|integral to membrane|IEA|GO:0016021|GOA/IPI|na//cellular component|membrane|IEA|GO:0016020|GOA/IPI|na//biological process|metal ion transport|IEA|GO:0030001|GOA/IPI|na//molecular function|metal ion transporter activity|IEA|GO:0046873|GO	integral to membrane|membrane|metal ion transport|metal ion transporter activity|transport
2959372	Hs.444159	SLC43A1	1.9	2456	1	0	1	1	0	1.92e-07	0.0714	1812	||SLC43A1||POV1||PROSTATE CANCER OVEREXPRESSED GENE 1||Solute carrier family 43, member 1||	Solute carrier family 43, member 1	cellular component|integral to plasma membrane|TAS|GO:0005887|GOA/IPI|12930836//biological process|neutral amino acid transport|IDA|GO:0015804|GOA/IPI|12930836//molecular function|neutral amino acid transporter activity|IDA|GO:0015175|GOA/IPI|12930836//bi	integral to plasma membrane|neutral amino acid transport|neutral amino acid transporter activity|transport
2958307	Hs.99962	SLC43A3	-2.6	3637	1	1	1	0	1	1.82e-08	0.0363	7084	||SLC43A3||Solute carrier family 43, member 3||	Solute carrier family 43, member 3	cellular component|integral to membrane|IEA|GO:0016021|GOA/IPI|na	integral to membrane
3507776	Hs.435735	SLC5A6	1.7	7543	1	0	0	0	0	2.82e-06	0.0714	3045	||SMVT||SLC5A6||SODIUM-DEPENDENT MULTIVITAMIN TRANSPORTER||Solute carrier family 5 (sodium-dependent vitamin transporter), member 6||	Solute carrier family 5 (sodium-dependent vitamin transporter), member 6	molecular function|biotin binding|IEA|GO:0009374|GOA/IPI|na//cellular component|integral to plasma membrane|TAS|GO:0005887|GOA/IPI|9516450//biological process|ion transport|IEA|GO:0006811|GOA/IPI|na//cellular component|membrane|IEA|GO:0016020|GOA/IPI|na//	biotin binding|integral to plasma membrane|ion transport|membrane|membrane fraction|sodium ion transport|sodium-dependent multivitamin transporter activity|symporter activity|transporter activity
4071550	Hs.137425	SLCO1B1	2.7	746	1	0	1	0	0	0	0.05	626	||SLCO1B1||OATPC||OATP1B1||OATP2||LST1||SLC21A6, FORMERLY||LIVER-SPECIFIC TRANSPORTER 1||ORGANIC ANION TRANSPORTER 2||ORGANIC ANION TRANSPORTER C||ORGANIC ANION TRANSPORTER 1B1||solute carrier organic anion transporter family, member 1B1||SOLUTE CARRIER F	Solute carrier organic anion transporter family, member 1B1	cellular component|integral to plasma membrane|TAS|GO:0005887|GOA/IPI|10358072//biological process|ion transport|IEA|GO:0006811|GOA/IPI|na//cellular component|membrane|IEA|GO:0016020|GOA/IPI|na//cellular component|membrane fraction|TAS|GO:0005624|GOA/IPI|	integral to plasma membrane|ion transport|membrane|membrane fraction|organic anion transport|sodium-independent organic anion transporter activity|transporter activity
2961238	Hs.75862	SMAD4	-1.4	2387	0	0	1	0	0	3.37e-06	5.01e-06	3031	||MADH4||SMAD4||DPC4||DELETED IN PANCREATIC CARCINOMA 4||SMA- AND MAD-RELATED PROTEIN 4||MOTHERS AGAINST DECAPENTAPLEGIC, DROSOPHILA, HOMOLOG OF, 4||SMAD, mothers against DPP homolog 4 (Drosophila)||	SMAD, mothers against DPP homolog 4 (Drosophila)	biological process|SMAD protein heteromerization|TAS|GO:0007183|GOA/IPI|10823886//cellular component|cytoplasm|NR|GO:0005737|GOA/IPI|na//cellular component|nucleus|TAS|GO:0005634|GOA/IPI|10980615//biological process|regulation of transcription, DNA-depend	SMAD protein heteromerization|cytoplasm|nucleus|regulation of transcription, DNA-dependent|transcription|transcription cofactor activity|transcription factor activity
3630958	Hs.437846	SMO	-1.6	1155	1	0	0	0	0	5.66e-05	8.46e-05	1182	||SMOH||SMO||smoothened homolog (Drosophila)||SMOOTHENED, DROSOPHILA, HOMOLOG OF||	Smoothened homolog (Drosophila)	molecular function|G-protein coupled receptor activity|IEA|GO:0004930|GOA/IPI|na//biological process|G-protein coupled receptor protein signaling pathway|IEA|GO:0007186|GOA/IPI|na//biological process|development|TAS|GO:0007275|GOA/IPI|8906787//cellular co	G-protein coupled receptor activity|G-protein coupled receptor protein signaling pathway|development|integral to membrane|membrane|membrane fraction|non-G-protein coupled 7TM receptor activity|protein binding
4127774	Hs.437846	SMO	-2		1	0	0	0	0	6.83e-08	6.68e-05		||SMOH||SMO||smoothened homolog (Drosophila)||SMOOTHENED, DROSOPHILA, HOMOLOG OF||	Smoothened homolog (Drosophila)	molecular function|G-protein coupled receptor activity|IEA|GO:0004930|GOA/IPI|na//biological process|G-protein coupled receptor protein signaling pathway|IEA|GO:0007186|GOA/IPI|na//biological process|development|TAS|GO:0007275|GOA/IPI|8906787//cellular co	G-protein coupled receptor activity|G-protein coupled receptor protein signaling pathway|development|integral to membrane|membrane|membrane fraction|non-G-protein coupled 7TM receptor activity|protein binding
2822987	Hs.466775	SNRPA	-1.3	1091	0	0	1	0	0	0.000199	0.000225	1290	||SNRPA||small nuclear ribonucleoprotein polypeptide A||	Small nuclear ribonucleoprotein polypeptide A	molecular function|RNA binding|IEA|GO:0003723|GOA/IPI|na//biological process|nuclear mRNA splicing, via spliceosome|IEA|GO:0000398|GOA/IPI|na//molecular function|nucleotide binding|IEA|GO:0000166|GOA/IPI|na//cellular component|snRNP U1|NR|GO:0005685|GOA/I	RNA binding|nuclear mRNA splicing, via spliceosome|nucleotide binding|snRNP U1|spliceosome complex
2958068	Hs.525700	SNRPN	-2	3349	1	0	1	0	0	8.02e-11	0.00978	3751	||||SNRPN||SNRPN upstream reading frame||	SNRPN upstream reading frame	molecular function|RNA binding|IEA|GO:0003723|GOA/IPI|na//biological process|mRNA processing|IEA|GO:0006397|GOA/IPI|na//cellular component|nucleus|IEA|GO:0005634|GOA/IPI|na//cellular component|small nucleolar ribonucleoprotein complex|IEA|GO:0005732|GOA/I	RNA binding|mRNA processing|nucleus|small nucleolar ribonucleoprotein complex
2820873	Hs.525700	SNRPN	-2	1083	1	0	1	0	0	1.86e-13	0.00978	2414	||||SNRPN||SNRPN upstream reading frame||	SNRPN upstream reading frame	molecular function|RNA binding|IEA|GO:0003723|GOA/IPI|na//biological process|mRNA processing|IEA|GO:0006397|GOA/IPI|na//cellular component|nucleus|IEA|GO:0005634|GOA/IPI|na//cellular component|small nucleolar ribonucleoprotein complex|IEA|GO:0005732|GOA/I	RNA binding|mRNA processing|nucleus|small nucleolar ribonucleoprotein complex
3347412	Hs.525700	SNRPN	-1.3	1876	0	0	1	0	0	0.000381	0.000381	2807	||||SNRPN||SNRPN upstream reading frame||	SNRPN upstream reading frame	molecular function|RNA binding|IEA|GO:0003723|GOA/IPI|na//biological process|mRNA processing|IEA|GO:0006397|GOA/IPI|na//cellular component|nucleus|IEA|GO:0005634|GOA/IPI|na//cellular component|small nucleolar ribonucleoprotein complex|IEA|GO:0005732|GOA/I	RNA binding|mRNA processing|nucleus|small nucleolar ribonucleoprotein complex
2989137	Hs.878	SORD	1.6	7426	0	0	1	0	0	3.26e-05	0.0131	3255	||SORD||SORD2||Sorbitol dehydrogenase||SORBITOL DEHYDROGENASE 1||SORD1 SORBITOL DEHYDROGENASE 2||	Sorbitol dehydrogenase	molecular function|L-iditol 2-dehydrogenase activity|IEA|GO:0003939|GOA/IPI|na//molecular function|oxidoreductase activity|IEA|GO:0016491|GOA/IPI|na//biological process|sorbitol metabolism|NR|GO:0006060|GOA/IPI|na//biological process|visual perception|TAS	L-iditol 2-dehydrogenase activity|oxidoreductase activity|sorbitol metabolism|visual perception|zinc ion binding
4048654	Hs.25956	SOSTDC1	2.6	582	1	0	1	0	0	0.00786	0.0435	984	||SOSTDC1||Sclerostin domain containing 1||	Sclerostin domain containing 1	biological process|Wnt receptor signaling pathway|IEA|GO:0016055|GOA/IPI|na	Wnt receptor signaling pathway
2821784	Hs.514033	SPAG5	1.7	3829	1	0	1	1	0	1.05e-05	0.00978	3259	||SPAG5||Sperm associated antigen 5||	Sperm associated antigen 5	biological process|cell cycle|IEA|GO:0007049|GOA/IPI|na//biological process|cytokinesis|IEA|GO:0000910|GOA/IPI|na//biological process|mitosis|IEA|GO:0007067|GOA/IPI|na	cell cycle|cytokinesis|mitosis
259113	Hs.111779	SPARC	-2	5175	1	1	1	0	1	4.6e-13	0.0131	6872	||SPARC||Secreted protein, acidic, cysteine-rich (osteonectin)||	Secreted protein, acidic, cysteine-rich (osteonectin)	cellular component|basement membrane|IEA|GO:0005604|GOA/IPI|na//molecular function|calcium ion binding|TAS|GO:0005509|GOA/IPI|7034958//molecular function|collagen binding|TAS|GO:0005518|GOA/IPI|7034958//biological process|ossification|TAS|GO:0001503|GOA/I	basement membrane|calcium ion binding|collagen binding|ossification
2906092	Hs.111779	SPARC	-1.6	13548	0	0	1	0	1	1.34e-06	0.0131	10026	||SPARC||Secreted protein, acidic, cysteine-rich (osteonectin)||	Secreted protein, acidic, cysteine-rich (osteonectin)	cellular component|basement membrane|IEA|GO:0005604|GOA/IPI|na//molecular function|calcium ion binding|TAS|GO:0005509|GOA/IPI|7034958//molecular function|collagen binding|TAS|GO:0005518|GOA/IPI|7034958//biological process|ossification|TAS|GO:0001503|GOA/I	basement membrane|calcium ion binding|collagen binding|ossification
3831657	Hs.68061	SPHK1	-1.7	882	1	0	1	0	0	1.12e-09	0.000106	1628	||SPHK1||Sphingosine kinase 1||	Sphingosine kinase 1	molecular function|D-erythro-sphingosine kinase activity|ISS|GO:0017050|GOA/IPI|na//cellular component|cytosol|ISS|GO:0005829|GOA/IPI|na//molecular function|diacylglycerol kinase activity|IEA|GO:0004143|GOA/IPI|na//biological process|intracellular signali	D-erythro-sphingosine kinase activity|cytosol|diacylglycerol kinase activity|intracellular signaling cascade|magnesium ion binding|membrane fraction|protein kinase C activation|sphingoid catabolism
3506924	Hs.68061	SPHK1	-1.7	1372	0	0	1	0	1	0.000148	0.0342	1494	||SPHK1||Sphingosine kinase 1||	Sphingosine kinase 1	molecular function|D-erythro-sphingosine kinase activity|ISS|GO:0017050|GOA/IPI|na//cellular component|cytosol|ISS|GO:0005829|GOA/IPI|na//molecular function|diacylglycerol kinase activity|IEA|GO:0004143|GOA/IPI|na//biological process|intracellular signali	D-erythro-sphingosine kinase activity|cytosol|diacylglycerol kinase activity|intracellular signaling cascade|magnesium ion binding|membrane fraction|protein kinase C activation|sphingoid catabolism
4052438	Hs.313	SPP1	-2.5	781	1	1	1	0	0	2.38e-11	0.0435	1447	||OPN||SPP1||ETA1||URINARY STONE PROTEIN||EARLY T LYMPHOCYTE ACTIVATION 1||secreted phosphoprotein 1 (osteopontin, bone sialoprotein I, early T-lymphocyte activation 1)||	Secreted phosphoprotein 1 (osteopontin, bone sialoprotein I, early T-lymphocyte activation 1)	biological process|T-helper 1 type immune response|TAS|GO:0042088|GOA/IPI|1107524//biological process|anti-apoptosis|ISS|GO:0006916|GOA/IPI|na//biological process|cell adhesion|IEA|GO:0007155|GOA/IPI|na//biological process|cell-cell signaling|TAS|GO:00072	T-helper 1 type immune response|anti-apoptosis|cell adhesion|cell-cell signaling|cell-matrix adhesion|cytokine activity|extracellular matrix (sensu Metazoa)|growth factor activity|immune cell chemotaxis|induction of positive chemotaxis|integrin binding|ne
2906264	Hs.529892	SQSTM1	-1.5	13653	0	0	1	0	1	3e-05	0.00786	12909	||SQSTM1||Sequestosome 1||UBIQUITIN-BINDING PROTEIN P62||	Sequestosome 1	molecular function|SH2 domain binding|ISS|GO:0042169|GOA/IPI|na//cellular component|cytosol|ISS|GO:0005829|GOA/IPI|na//biological process|endosome transport|ISS|GO:0016197|GOA/IPI|na//biological process|intracellular signaling cascade|ISS|GO:0007242|GOA/I	SH2 domain binding|cytosol|endosome transport|intracellular signaling cascade|positive regulation of transcription from RNA polymerase II promoter|protein kinase binding|protein localization|regulation of I-kappaB kinase/NF-kappaB cascade|response to stre
4298142	Hs.529892	SQSTM1	-1.5	9411	0	0	1	0	0	1.68e-05	0.0131	12273	||SQSTM1||Sequestosome 1||UBIQUITIN-BINDING PROTEIN P62||	Sequestosome 1	molecular function|SH2 domain binding|ISS|GO:0042169|GOA/IPI|na//cellular component|cytosol|ISS|GO:0005829|GOA/IPI|na//biological process|endosome transport|ISS|GO:0016197|GOA/IPI|na//biological process|intracellular signaling cascade|ISS|GO:0007242|GOA/I	SH2 domain binding|cytosol|endosome transport|intracellular signaling cascade|positive regulation of transcription from RNA polymerase II promoter|protein kinase binding|protein localization|regulation of I-kappaB kinase/NF-kappaB cascade|response to stre
2967564	Hs.529892	SQSTM1	-1.4	13622	0	0	1	0	1	4.85e-05	0.00786	11925	||SQSTM1||Sequestosome 1||UBIQUITIN-BINDING PROTEIN P62||	Sequestosome 1	molecular function|SH2 domain binding|ISS|GO:0042169|GOA/IPI|na//cellular component|cytosol|ISS|GO:0005829|GOA/IPI|na//biological process|endosome transport|ISS|GO:0016197|GOA/IPI|na//biological process|intracellular signaling cascade|ISS|GO:0007242|GOA/I	SH2 domain binding|cytosol|endosome transport|intracellular signaling cascade|positive regulation of transcription from RNA polymerase II promoter|protein kinase binding|protein localization|regulation of I-kappaB kinase/NF-kappaB cascade|response to stre
843277	Hs.552	SRD5A1	2.3	959	1	0	1	0	0	4.21e-11	1.18e-07	1476	||SRD5A1||STEROID 5-ALPHA-REDUCTASE 1||Steroid-5-alpha-reductase, alpha polypeptide 1 (3-oxo-5 alpha-steroid delta 4-dehydrogenase alpha 1)||	Steroid-5-alpha-reductase, alpha polypeptide 1 (3-oxo-5 alpha-steroid delta 4-dehydrogenase alpha 1)	molecular function|3-oxo-5-alpha-steroid 4-dehydrogenase activity|IEA|GO:0003865|GOA/IPI|na//biological process|cell-cell signaling|NR|GO:0007267|GOA/IPI|na//molecular function|electron transporter activity|TAS|GO:0005489|GOA/IPI|1686016//cellular compone	3-oxo-5-alpha-steroid 4-dehydrogenase activity|cell-cell signaling|electron transporter activity|endoplasmic reticulum|integral to membrane|microsome|oxidoreductase activity|sex determination|sex differentiation
4054116	Hs.114033	SSR1	1.3	1476	0	0	1	0	0	0.000196	0.000266	2562	||SSR1||Signal sequence receptor, alpha (translocon-associated protein alpha)||	Signal sequence receptor, alpha (translocon-associated protein alpha)	molecular function|calcium ion binding|IEA|GO:0005509|GOA/IPI|na//biological process|cotranslational protein-membrane targeting|TAS|GO:0006613|GOA/IPI|8050590//cellular component|endoplasmic reticulum|TAS|GO:0005783|GOA/IPI|8050590//cellular component|int	calcium ion binding|cotranslational protein-membrane targeting|endoplasmic reticulum|integral to membrane|positive regulation of cell proliferation|signal sequence binding
485673	Hs.546303	ST13	-1.9	421	1	0	0	0	0	1.83e-05	0.000176	6000	||ST13||P48||HOP||suppression of tumorigenicity 13 (colon carcinoma) (Hsp70 interacting protein)||	Suppression of tumorigenicity 13 (colon carcinoma) (Hsp70 interacting protein)	molecular function|binding|IEA|GO:0005488|GOA/IPI|na//cellular component|cytoplasm|TAS|GO:0005737|GOA/IPI|8721986//molecular function|protein binding, bridging|TAS|GO:0030674|GOA/IPI|8721986//biological process|protein folding|TAS|GO:0006457|GOA/IPI|87219	binding|cytoplasm|protein binding, bridging|protein folding|unfolded protein binding
2959447	Hs.504315	ST14	1.4	9408	0	0	1	1	0	0.00024	0.000338	9357	||MTSP1||ST14||MEMBRANE-TYPE SERINE PROTEASE 1||Suppression of tumorigenicity 14 (colon carcinoma, matriptase, epithin)||	Suppression of tumorigenicity 14 (colon carcinoma, matriptase, epithin)	molecular function|chymotrypsin activity|IEA|GO:0004263|GOA/IPI|na//cellular component|integral to plasma membrane|TAS|GO:0005887|GOA/IPI|10831593//cellular component|plasma membrane|TAS|GO:0005886|GOA/IPI|10373424,10831593//biological process|proteolysis	chymotrypsin activity|integral to plasma membrane|plasma membrane|proteolysis and peptidolysis|trypsin activity
3627218	Hs.470943	STAT1	1.7	1549	1	0	1	0	0	2.61e-05	4.66e-05	2301	||STAT1||STAT1 STAT1 DEFICIENCY, COMPLETE||signal transducer and activator of transcription 1, 91kDa||	Signal transducer and activator of transcription 1, 91kDa	biological process|I-kappaB kinase/NF-kappaB cascade|TAS|GO:0007249|GOA/IPI|10848577//biological process|STAT protein nuclear translocation|NR|GO:0007262|GOA/IPI|na//molecular function|calcium ion binding|IEA|GO:0005509|GOA/IPI|na//biological process|casp	I-kappaB kinase/NF-kappaB cascade|STAT protein nuclear translocation|calcium ion binding|caspase activation|cytoplasm|hematopoietin/interferon-class (D200-domain) cytokine receptor signal transducer activity|intracellular signaling cascade|nucleus|regulat
3010678	Hs.233160	STC2	2	1622	1	0	1	0	0	0.0435	0.05	2492	||STC2||STCRP||STANNIOCALCIN-RELATED PROTEIN||Stanniocalcin 2||	Stanniocalcin 2	biological process|cell surface receptor linked signal transduction|TAS|GO:0007166|GOA/IPI|9753616//biological process|cell-cell signaling|TAS|GO:0007267|GOA/IPI|9753616//cellular component|extracellular region|IEA|GO:0005576|GOA/IPI|na//molecular functio	cell surface receptor linked signal transduction|cell-cell signaling|extracellular region|hormone activity|response to nutrients
3347440	Hs.233160	STC2	2.8	2089	1	0	1	0	0	7.31e-06	0.05	2669	||STC2||STCRP||STANNIOCALCIN-RELATED PROTEIN||Stanniocalcin 2||	Stanniocalcin 2	biological process|cell surface receptor linked signal transduction|TAS|GO:0007166|GOA/IPI|9753616//biological process|cell-cell signaling|TAS|GO:0007267|GOA/IPI|9753616//cellular component|extracellular region|IEA|GO:0005576|GOA/IPI|na//molecular functio	cell surface receptor linked signal transduction|cell-cell signaling|extracellular region|hormone activity|response to nutrients
3051177	Hs.250822	STK6	1.6	3760	1	0	0	1	0	0.000156	0.00978	3152	||AIK||STK6||AURORA/IPL1-LIKE KINASE||Serine/threonine kinase 6||SERINE/THREONINE PROTEIN KINASE 6||	Serine/threonine kinase 6	molecular function|ATP binding|IEA|GO:0005524|GOA/IPI|na//biological process|cell cycle|IEA|GO:0007049|GOA/IPI|na//biological process|mitosis|TAS|GO:0007067|GOA/IPI|9153231//cellular component|nucleus|TAS|GO:0005634|GOA/IPI|9153231//biological process|pro	ATP binding|cell cycle|mitosis|nucleus|protein amino acid phosphorylation|protein binding|protein serine/threonine kinase activity|spindle|transferase activity
3530799	Hs.409602	SULF1	-2.4	313	0	0	1	0	1	0.00786	0.00786	780	||SULF1||Sulfatase 1||	Sulfatase 1	cellular component|Golgi apparatus|IEA|GO:0005794|GOA/IPI|na//biological process|apoptosis|IEA|GO:0006915|GOA/IPI|na//molecular function|arylsulfatase activity|IDA|GO:0004065|GOA/IPI|12368295//cellular component|cell surface|IDA|GO:0009986|GOA/IPI|1236829	Golgi apparatus|apoptosis|arylsulfatase activity|cell surface|endoplasmic reticulum|extracellular space|heparan sulfate proteoglycan metabolism|hydrolase activity|metabolism
4105139	Hs.129742	SULT1B1	1.6	656	0	0	1	0	0	5.65e-05	5.65e-05	1269	||SULT1B1||ST1B2||SULFOTRANSFERASE 1B2||SULFOTRANSFERASE FAMILY 1B, MEMBER 1||sulfotransferase family, cytosolic, 1B, member 1||	Sulfotransferase family, cytosolic, 1B, member 1	cellular component|cytosol|NAS|GO:0005829|GOA/IPI|9463486//biological process|lipid metabolism|IEA|GO:0006629|GOA/IPI|na//biological process|phenol metabolism|IDA|GO:0018958|GOA/IPI|9463486//biological process|steroid metabolism|IEA|GO:0008202|GOA/IPI|na/	cytosol|lipid metabolism|phenol metabolism|steroid metabolism|sulfotransferase activity|thyroid hormone metabolism|transferase activity
2959066	Hs.371720	SYK	-2.4	6304	1	0	1	0	0	5.18e-05	0.0641	4933	||SYK||Spleen tyrosine kinase||PROTEIN-TYROSINE KINASE SYK||	Spleen tyrosine kinase	molecular function|ATP binding|IEA|GO:0005524|GOA/IPI|na//biological process|cell proliferation|TAS|GO:0008283|GOA/IPI|10963601//molecular function|integrin binding|IPI|GO:0005178|GOA/IPI|12885943//biological process|integrin-mediated signaling pathway|NA	ATP binding|cell proliferation|integrin binding|integrin-mediated signaling pathway|intracellular signaling cascade|leukocyte adhesion|neutrophil chemotaxis|organogenesis|protein amino acid phosphorylation|protein complex assembly|protein-tyrosine kinase
3942111	Hs.469175	SYTL1	1.8	1251	0	1	0	0	0	3.51e-06	3.51e-06	1434	||SYTL1||Synaptotagmin-like 1||C2 DOMAIN-CONTAINING PROTEIN JFC1||	Synaptotagmin-like 1	molecular function|ATP binding|IEA|GO:0005524|GOA/IPI|na//biological process|ATP synthesis coupled proton transport|IEA|GO:0015986|GOA/IPI|na//molecular function|Rab GTPase binding|IEA|GO:0017137|GOA/IPI|na//cellular component|extrinsic to plasma membrane	ATP binding|ATP synthesis coupled proton transport|Rab GTPase binding|extrinsic to plasma membrane|hydrogen-transporting ATP synthase activity, rotational mechanism|hydrogen-transporting ATPase activity, rotational mechanism|intracellular protein transpor
3625512	Hs.503998	TAGLN	-2.7	5640	0	0	1	0	1	3.67e-05	0.0131	10992	||TAGLN||Transgelin||SM22-ALPHA||	Transgelin	molecular function|actin binding|IEA|GO:0003779|GOA/IPI|na//biological process|muscle development|TAS|GO:0007517|GOA/IPI|9615232	actin binding|muscle development
3627670	Hs.502	TAP2	1.4	871	0	0	1	1	0	0.000145	0.000162	1190	||TAP2||RING11||ABCB3||PEPTIDE TRANSPORTER PSF2||APT2 WEGENER-LIKE GRANULOMATOSIS||ABC TRANSPORTER, MHC, 2||PEPTIDE SUPPLY FACTOR 2||ANTIGEN PEPTIDE TRANSPORTER 2||TRANSPORTER, ABC, MHC, 2||ATP-BINDING CASSETTE, SUBFAMILY B, MEMBER 3||transporter 2, ATP-b	Transporter 2, ATP-binding cassette, sub-family B (MDR/TAP)	molecular function|ATP binding|IEA|GO:0005524|GOA/IPI|na//molecular function|ATP binding|ISS|GO:0005524|GOA/IPI|na//molecular function|ATPase activity|IEA|GO:0016887|GOA/IPI|na//molecular function|ATPase activity, coupled to transmembrane movement of subs	ATP binding|ATP binding|ATPase activity|ATPase activity, coupled to transmembrane movement of substances|MHC class I protein binding|TAP complex|antigen presentation, endogenous peptide antigen|antigen processing, endogenous antigen via MHC class I|cytoso
3533112	Hs.464391	TBCD	-1.5	4363	0	0	1	0	0	2.5e-06	0.0131	3341	||TBCD||Tubulin-specific chaperone d||	Tubulin-specific chaperone d	biological process|beta-tubulin folding|TAS|GO:0007025|GOA/IPI|8706133//molecular function|binding|IEA|GO:0005488|GOA/IPI|na//molecular function|chaperone binding|TAS|GO:0051087|GOA/IPI|8706133//cellular component|microtubule|TAS|GO:0005874|GOA/IPI|870613	beta-tubulin folding|binding|chaperone binding|microtubule|mitotic chromosome condensation|protein folding
646846	Hs.385870	TDGF1	-1.6	3361	1	0	1	0	0	1.6e-05	6.86e-05	3240	||TDGF1||CRGF FOREBRAIN DEFECTS||CRIPTO GROWTH FACTOR||Teratocarcinoma-derived growth factor 1||	Teratocarcinoma-derived growth factor 1	biological process|activation of MAPK|IDA|GO:0000187|GOA/IPI|9013573//biological process|branching morphogenesis|TAS|GO:0001763|GOA/IPI|10070255//biological process|cell differentiation|TAS|GO:0030154|GOA/IPI|11857442//cellular component|cell surface|IDA|	activation of MAPK|branching morphogenesis|cell differentiation|cell surface|determination of anterior/posterior axis, embryo|embryonic development|extrinsic to plasma membrane|growth factor activity|heart development|mammary gland development|negative re
2967735	Hs.515534	TEAD2	-1.7	1051	1	0	1	0	1	8.18e-09	0.0131	1241	||TEF4||TEAD2||TRANSCRIPTIONAL ENHANCER FACTOR 4||TEA domain family member 2||	TEA domain family member 2	cellular component|nucleus|IEA|GO:0005634|GOA/IPI|8702974//cellular component|nucleus|NAS|GO:0005634|GOA/IPI|8702974//biological process|regulation of transcription, DNA-dependent|IEA|GO:0006355|GOA/IPI|8702974//biological process|regulation of transcript	nucleus|nucleus|regulation of transcription, DNA-dependent|regulation of transcription, DNA-dependent|transcription|transcription factor activity|transcription factor activity
2820760	Hs.301419	TERF2IP	-1.3	1324	0	0	1	0	1	0.000363	0.000403	2690	||TERF2IP||TERF2-INTERACTING PROTEIN||TRF2-INTERACTING TELOMERIC PROTEIN||RAP1, YEAST, HOMOLOG OF||Telomeric repeat binding factor 2, interacting protein||	Telomeric repeat binding factor 2, interacting protein	cellular component|chromosome, telomeric region|IEA|GO:0000781|GOA/IPI|na//cellular component|nuclear chromosome|TAS|GO:0000228|GOA/IPI|10850490//biological process|regulation of transcription|IEA|GO:0045449|GOA/IPI|na//biological process|telomerase-depen	chromosome, telomeric region|nuclear chromosome|regulation of transcription|telomerase-dependent telomere maintenance|telomeric DNA binding
3538494	Hs.97978	TEX101	-2.2	2132	1	0	1	0	0	3.1e-13	1.5e-05	2296	||TEX101||Testis expressed sequence 101||	Testis expressed sequence 101	molecular function|receptor activity|IEA|GO:0004872|GOA/IPI|na	receptor activity
587896	Hs.529618	TFRC	1.3	10597	0	0	1	0	0	0.000158	0.00021	8184	||TRFR||TFRC||transferrin receptor (p90, CD71)||	Transferrin receptor (p90, CD71)	biological process|endocytosis|IEA|GO:0006897|GOA/IPI|na//cellular component|endosome|TAS|GO:0005768|GOA/IPI|8394993//cellular component|extracellular region|IDA|GO:0005576|GOA/IPI|1871153//cellular component|integral to plasma membrane|TAS|GO:0005887|GOA	endocytosis|endosome|extracellular region|integral to plasma membrane|iron ion homeostasis|iron ion transport|membrane|peptidase activity|proteolysis and peptidolysis|receptor activity|transferrin receptor activity
3510977	Hs.12393	TGDS	1.5	917	0	0	1	1	0	1.31e-06	8.83e-05	773	||TGDS||TDP-glucose 4,6-dehydratase||	TDP-glucose 4,6-dehydratase	molecular function|dTDP-glucose 4,6-dehydratase activity|IEA|GO:0008460|GOA/IPI|na//molecular function|lyase activity|IEA|GO:0016829|GOA/IPI|na//biological process|nucleotide-sugar metabolism|IEA|GO:0009225|GOA/IPI|na	dTDP-glucose 4,6-dehydratase activity|lyase activity|nucleotide-sugar metabolism
3030477	Hs.513530	TGFB1I1	-1.4	1330	0	0	1	0	1	4.78e-05	0.0131	2549	||TGFB1I1||ARA55||HIC5||ANDROGEN RECEPTOR COACTIVATOR||TRANSFORMING GROWTH FACTOR, BETA-1-INDUCED 1||TRANSFORMING GROWTH FACTOR, BETA-INDUCED, 55-KD||Transforming growth factor beta 1 induced transcript 1||	Transforming growth factor beta 1 induced transcript 1	molecular function|androgen receptor binding|IPI|GO:0050681|GOA/IPI|10075738//cellular component|intracellular|IEP|GO:0005622|GOA/IPI|10075738//biological process|positive regulation of transcription|IDA|GO:0045941|GOA/IPI|10075738//molecular function|rec	androgen receptor binding|intracellular|positive regulation of transcription|receptor activity|transcription coactivator activity|zinc ion binding
2821602	Hs.507916	TGFB1I4	-1.9	11523	1	0	1	0	0	2.15e-07	0.0131	11080	||TSC22D1||TGFB1I4||TSC22 domain family 1||TRANSFORMING GROWTH FACTOR-BETA-STIMULATED GENE TSC22||	TSC22 domain family 1	cellular component|nucleus|IEA|GO:0005634|GOA/IPI|na//biological process|regulation of transcription, DNA-dependent|IEA|GO:0006355|GOA/IPI|na//biological process|transcription|IEA|GO:0006350|GOA/IPI|na//molecular function|transcription factor activity|IEA	nucleus|regulation of transcription, DNA-dependent|transcription|transcription factor activity|transcription from RNA polymerase II promoter
2958878	Hs.369397	TGFBI	-2.4	13900	1	1	1	0	1	5.43e-10	0.0131	5768	||TGFBI||BIGH3||KERATOEPITHELIN||BETA-IG-H3||TRANSFORMING GROWTH FACTOR, BETA-INDUCED, 68-KD||transforming growth factor, beta-induced, 68kDa||	Transforming growth factor, beta-induced, 68kDa	biological process|cell adhesion|IEA|GO:0007155|GOA/IPI|na//biological process|cell proliferation|TAS|GO:0008283|GOA/IPI|1388724//cellular component|extracellular matrix (sensu Metazoa)|IEA|GO:0005578|GOA/IPI|na//cellular component|extracellular space|TAS	cell adhesion|cell proliferation|extracellular matrix (sensu Metazoa)|extracellular space|integrin binding|negative regulation of cell adhesion|protein binding|sensory perception|visual perception
3506051	Hs.369397	TGFBI	-2.2	16643	1	0	1	0	1	5.26e-07	0.0131	7356	||TGFBI||BIGH3||KERATOEPITHELIN||BETA-IG-H3||TRANSFORMING GROWTH FACTOR, BETA-INDUCED, 68-KD||transforming growth factor, beta-induced, 68kDa||	Transforming growth factor, beta-induced, 68kDa	biological process|cell adhesion|IEA|GO:0007155|GOA/IPI|na//biological process|cell proliferation|TAS|GO:0008283|GOA/IPI|1388724//cellular component|extracellular matrix (sensu Metazoa)|IEA|GO:0005578|GOA/IPI|na//cellular component|extracellular space|TAS	cell adhesion|cell proliferation|extracellular matrix (sensu Metazoa)|extracellular space|integrin binding|negative regulation of cell adhesion|protein binding|sensory perception|visual perception
613111	Hs.369397	TGFBI	-2.1	13033	1	0	1	0	1	9e-07	0.0131	5522	||TGFBI||BIGH3||KERATOEPITHELIN||BETA-IG-H3||TRANSFORMING GROWTH FACTOR, BETA-INDUCED, 68-KD||transforming growth factor, beta-induced, 68kDa||	Transforming growth factor, beta-induced, 68kDa	biological process|cell adhesion|IEA|GO:0007155|GOA/IPI|na//biological process|cell proliferation|TAS|GO:0008283|GOA/IPI|1388724//cellular component|extracellular matrix (sensu Metazoa)|IEA|GO:0005578|GOA/IPI|na//cellular component|extracellular space|TAS	cell adhesion|cell proliferation|extracellular matrix (sensu Metazoa)|extracellular space|integrin binding|negative regulation of cell adhesion|protein binding|sensory perception|visual perception
209655	Hs.482390	TGFBR3	1.8	1261	1	0	1	0	0	2.3e-09	0.000243	2978	||BETA-GLYCAN||TGFBR3||TRANSFORMING GROWTH FACTOR-BETA RECEPTOR, TYPE III||transforming growth factor, beta receptor III (betaglycan, 300kDa)||	Transforming growth factor, beta receptor III (betaglycan, 300kDa)	biological process|development|TAS|GO:0007275|GOA/IPI|10092230//molecular function|glycosaminoglycan binding|TAS|GO:0005539|GOA/IPI|1333192//cellular component|integral to membrane|TAS|GO:0016021|GOA/IPI|1333192//molecular function|receptor activity|NR|GO	development|glycosaminoglycan binding|integral to membrane|receptor activity|signal transduction|transforming growth factor beta receptor signaling pathway
2964507	Hs.292281	TGIF2	-1.6	1790	1	0	1	1	0	5.48e-07	0.000193	1891	||TGIF2||TRANSFORMING GROWTH FACTOR-BETA-INDUCED FACTOR 2||TGFB-induced factor 2 (TALE family homeobox)||	TGFB-induced factor 2 (TALE family homeobox)	cellular component|nucleus|TAS|GO:0005634|GOA/IPI|11006116//biological process|regulation of transcription, DNA-dependent|NAS|GO:0006355|GOA/IPI|11006116//molecular function|transcription factor activity|NAS|GO:0003700|GOA/IPI|11006116	nucleus|regulation of transcription, DNA-dependent|transcription factor activity
269137	Hs.2030	THBD	-1.5	188	1	0	0	0	1	8.09e-05	0.000124	548	||Thrombomodulin||THBD||THRM THROMBOPHILIA DUE TO THROMBOMODULIN DEFECT||	Thrombomodulin	biological process|blood coagulation|TAS|GO:0007596|GOA/IPI|9252393//molecular function|calcium ion binding|TAS|GO:0005509|GOA/IPI|10336638//cellular component|integral to plasma membrane|TAS|GO:0005887|GOA/IPI|2822087//cellular component|membrane|IEA|GO:	blood coagulation|calcium ion binding|integral to plasma membrane|membrane|sugar binding|transmembrane receptor activity
159266	Hs.169875	THBS3	-1.4	174	0	0	1	0	1	0.000251	0.000251	432	||THBS3||THROMBOSPONDIN III||Thrombospondin 3||	Thrombospondin 3	molecular function|calcium ion binding|TAS|GO:0005509|GOA/IPI|8288588//biological process|cell motility|NR|GO:0006928|GOA/IPI|na//biological process|cell-matrix adhesion|TAS|GO:0007160|GOA/IPI|8468055//cellular component|extracellular matrix (sensu Metazo	calcium ion binding|cell motility|cell-matrix adhesion|extracellular matrix (sensu Metazoa)|heparin binding|protein binding|structural molecule activity
4046908	Hs.1540	THOC1	1.4	2490	0	0	1	0	0	4.17e-05	0.0131	2169	||THOC1||THO complex 1||THO COMPLEX, SUBUNIT 1||NUCLEAR MATRIX PROTEIN p84||HPR1, YEAST, HOMOLOG OF||	THO complex 1	molecular function|DNA binding|IEA|GO:0003677|GOA/IPI|na//molecular function|RNA binding|IEA|GO:0003723|GOA/IPI|na//biological process|mRNA-nucleus export|IEA|GO:0006406|GOA/IPI|na//biological process|nuclear mRNA splicing, via spliceosome|IEA|GO:0000398|	DNA binding|RNA binding|mRNA-nucleus export|nuclear mRNA splicing, via spliceosome|nucleus|protein binding|signal transduction|structural molecule activity|transport
470386	Hs.134643	THY1	-2.2	1531	1	1	1	0	1	1.33e-15	0.0131	1383	||||THY1||Thy-1 cell surface antigen||	Thy-1 cell surface antigen	cellular component|integral to plasma membrane|TAS|GO:0005887|GOA/IPI|2864289//cellular component|plasma membrane|NAS|GO:0005886|GOA/IPI|6130472	integral to plasma membrane|plasma membrane
3507917	Hs.134643	THY1	-2	2124	1	1	1	0	1	8.85e-13	0.0641	2231	||||THY1||Thy-1 cell surface antigen||	Thy-1 cell surface antigen	cellular component|integral to plasma membrane|TAS|GO:0005887|GOA/IPI|2864289//cellular component|plasma membrane|NAS|GO:0005886|GOA/IPI|6130472	integral to plasma membrane|plasma membrane
4125908	Hs.134643	THY1	-2.4	3713	1	1	1	0	0	0	0.0131	3068	||||THY1||Thy-1 cell surface antigen||	Thy-1 cell surface antigen	cellular component|integral to plasma membrane|TAS|GO:0005887|GOA/IPI|2864289//cellular component|plasma membrane|NAS|GO:0005886|GOA/IPI|6130472	integral to plasma membrane|plasma membrane
4272513	Hs.522632	TIMP1	-1.9	2893	0	1	1	0	0	9.73e-07	0.0363	3898	||TIMP1||HCI||EPA||COLLAGENASE INHIBITOR, HUMAN||Tissue inhibitor of metalloproteinase 1 (erythroid potentiating activity, collagenase inhibitor)||	Tissue inhibitor of metalloproteinase 1 (erythroid potentiating activity, collagenase inhibitor)	biological process|development|NR|GO:0007275|GOA/IPI|na//molecular function|enzyme inhibitor activity|IEA|GO:0004857|GOA/IPI|na//cellular component|extracellular matrix (sensu Metazoa)|IEA|GO:0005578|GOA/IPI|na//molecular function|metalloendopeptidase inh	development|enzyme inhibitor activity|extracellular matrix (sensu Metazoa)|metalloendopeptidase inhibitor activity|negative regulation of membrane protein ectodomain proteolysis|positive regulation of cell proliferation
3628920	Hs.104839	TIMP2	-2.4	2849	1	1	1	0	1	2.6e-13	0.0363	5369	||TIMP2||Tissue inhibitor of metalloproteinase 2||	Tissue inhibitor of metalloproteinase 2	molecular function|enzyme inhibitor activity|IEA|GO:0004857|GOA/IPI|na//cellular component|extracellular matrix (sensu Metazoa)|IEA|GO:0005578|GOA/IPI|na//molecular function|metalloendopeptidase inhibitor activity|TAS|GO:0008191|GOA/IPI|8810321	enzyme inhibitor activity|extracellular matrix (sensu Metazoa)|metalloendopeptidase inhibitor activity
743271	Hs.104839	TIMP2	-1.5	672	1	0	1	0	1	1.34e-06	9.94e-05	1619	||TIMP2||Tissue inhibitor of metalloproteinase 2||	Tissue inhibitor of metalloproteinase 2	molecular function|enzyme inhibitor activity|IEA|GO:0004857|GOA/IPI|na//cellular component|extracellular matrix (sensu Metazoa)|IEA|GO:0005578|GOA/IPI|na//molecular function|metalloendopeptidase inhibitor activity|TAS|GO:0008191|GOA/IPI|8810321	enzyme inhibitor activity|extracellular matrix (sensu Metazoa)|metalloendopeptidase inhibitor activity
2905608	Hs.515122	TK1	1.6	1685	1	0	1	1	0	0.000237	0.000348	2065	||TK1||THYMIDINE KINASE, SOLUBLE||Thymidine kinase 1, soluble||	Thymidine kinase 1, soluble	molecular function|ATP binding|IEA|GO:0005524|GOA/IPI|na//biological process|DNA metabolism|IEA|GO:0006259|GOA/IPI|na//cellular component|cytoplasm|NR|GO:0005737|GOA/IPI|na//molecular function|kinase activity|IEA|GO:0016301|GOA/IPI|na//molecular function|	ATP binding|DNA metabolism|cytoplasm|kinase activity|thymidine kinase activity|transferase activity
2966331	Hs.515122	TK1	1.3	1538	0	0	1	1	0	0.000104	0.000146	1641	||TK1||THYMIDINE KINASE, SOLUBLE||Thymidine kinase 1, soluble||	Thymidine kinase 1, soluble	molecular function|ATP binding|IEA|GO:0005524|GOA/IPI|na//biological process|DNA metabolism|IEA|GO:0006259|GOA/IPI|na//cellular component|cytoplasm|NR|GO:0005737|GOA/IPI|na//molecular function|kinase activity|IEA|GO:0016301|GOA/IPI|na//molecular function|	ATP binding|DNA metabolism|cytoplasm|kinase activity|thymidine kinase activity|transferase activity
3503410	Hs.531563	TMEM15	1.6	596	0	1	0	0	0	8.96e-05	8.96e-05	597	||TMEM15||Transmembrane protein 15||	Transmembrane protein 15	cellular component|integral to membrane|IEA|GO:0016021|GOA/IPI|na	integral to membrane
3506442	Hs.181444	TMEM9	-1.6	2841	1	0	1	0	0	8.56e-06	2.83e-05	2599	||TMEM9||Transmembrane protein 9||	Transmembrane protein 9	cellular component|integral to membrane|IEA|GO:0016021|GOA/IPI|na//cellular component|late endosome|IEP|GO:0005770|GOA/IPI|12359240//cellular component|lysosome|IEP|GO:0005764|GOA/IPI|12359240//molecular function|molecular function unknown|ND|GO:0005554|G	integral to membrane|late endosome|lysosome|molecular function unknown|transport
3835263	Hs.161985	TMPRSS4	2.1	12474	1	0	1	0	0	0	9.61e-05	7946	||TMPRSS4||Transmembrane protease, serine 4||	Transmembrane protease, serine 4	molecular function|chymotrypsin activity|IEA|GO:0004263|GOA/IPI|na//cellular component|integral to membrane|NAS|GO:0016021|GOA/IPI|10825129//cellular component|membrane|IEA|GO:0016020|GOA/IPI|na//molecular function|peptidase activity|IEA|GO:0008233|GOA/IP	chymotrypsin activity|integral to membrane|membrane|peptidase activity|proteolysis and peptidolysis|scavenger receptor activity|trypsin activity
3536637	Hs.522584	TMSB4X	-1.4	2564	0	0	1	0	0	0.000267	0.000323	14307	||PTMB4||TMSB4X||TB4X||PROTHYMOSIN BETA-4||THYMOSIN, BETA-4, X CHROMOSOME||thymosin, beta 4, X-linked||	Thymosin, beta 4, X-linked
725635	Hs.143250	TNC	-2.4	603	0	1	0	0	1	0.0287	0.0363	1835	||HXB||TNC||CYTOTACTIN||tenascin C (hexabrachion)||	Tenascin C (hexabrachion)	biological process|cell adhesion|TAS|GO:0007155|GOA/IPI|1704365//cellular component|extracellular matrix (sensu Metazoa)|NR|GO:0005578|GOA/IPI|na//molecular function|protein binding|IEA|GO:0005515|GOA/IPI|na	cell adhesion|extracellular matrix (sensu Metazoa)|protein binding
3632233	Hs.355899	TNFRSF12A	-1.5	306	1	0	1	0	0	1.17e-07	0.00015	1115	||TNFRSF12A||TWEAKR||TWEAK RECEPTOR||TYPE I TRANSMEMBRANE PROTEIN FN14||tumor necrosis factor receptor superfamily, member 12A||	Tumor necrosis factor receptor superfamily, member 12A	biological process|angiogenesis|IEA|GO:0001525|GOA/IPI|na//biological process|apoptosis|IEA|GO:0006915|GOA/IPI|na//biological process|cell adhesion|IEA|GO:0007155|GOA/IPI|na//biological process|cell differentiation|IEA|GO:0030154|GOA/IPI|na//biological pr	angiogenesis|apoptosis|cell adhesion|cell differentiation|cell motility|integral to membrane|protein binding|receptor activity
740559	Hs.478275	TNFSF10	-2	1030	0	1	0	0	0	7.03e-05	7.03e-05	7670	||APO2L||TNFSF10||TRAIL||APO2 LIGAND||TNF-RELATED APOPTOSIS-INDUCING LIGAND||Tumor necrosis factor (ligand) superfamily, member 10||TUMOR NECROSIS FACTOR LIGAND SUPERFAMILY, MEMBER 10||	Tumor necrosis factor (ligand) superfamily, member 10	biological process|apoptosis|IEA|GO:0006915|GOA/IPI|na//biological process|cell-cell signaling|TAS|GO:0007267|GOA/IPI|8777713//biological process|immune response|IEA|GO:0006955|GOA/IPI|na//biological process|induction of apoptosis|TAS|GO:0006917|GOA/IPI|8	apoptosis|cell-cell signaling|immune response|induction of apoptosis|integral to plasma membrane|membrane|positive regulation of I-kappaB kinase/NF-kappaB cascade|signal transduction|soluble fraction|tumor necrosis factor receptor binding
4293359	Hs.534085	TNNT1	-1.5	381	0	0	1	0	0	0.00019	0.00019	950	||TNNT1||troponin T1, skeletal, slow||	Troponin T1, skeletal, slow	biological process|muscle development|IEA|GO:0007517|GOA/IPI|na//biological process|regulation of muscle contraction|TAS|GO:0006937|GOA/IPI|8135831//molecular function|tropomyosin binding|TAS|GO:0005523|GOA/IPI|8135831	muscle development|regulation of muscle contraction|tropomyosin binding
470616	Hs.475733	TOP2B	1.5	495	1	0	1	0	0	6.15e-06	0.000234	770	||TOP2B||TOPOISOMERASE, DNA, II, BETA||topoisomerase (DNA) II beta 180kDa||	Topoisomerase (DNA) II beta 180kDa	molecular function|ATP binding|IEA|GO:0005524|GOA/IPI|na//molecular function|DNA topoisomerase (ATP-hydrolyzing) activity|IEA|GO:0003918|GOA/IPI|na//biological process|DNA topological change|IEA|GO:0006265|GOA/IPI|na//cellular component|nucleus|NR|GO:0005	ATP binding|DNA topoisomerase (ATP-hydrolyzing) activity|DNA topological change|nucleus
236338	Hs.408312	TP53	1.8	2481	1	0	1	1	0	5.87e-08	2.24e-05	2369	||TP53||TRANSFORMATION-RELATED PROTEIN 53||tumor protein p53 (Li-Fraumeni syndrome)||TRP53 COLON TUMORS, CONCURRENT MULTIPLE PRIMARY||	Tumor protein p53 (Li-Fraumeni syndrome)	molecular function|ATP binding|IDA|GO:0005524|GOA/IPI|8183576//biological process|DNA damage response, signal transduction resulting in induction of apoptosis|TAS|GO:0008630|GOA/IPI|8028670//biological process|DNA recombination|TAS|GO:0006310|GOA/IPI|1100	ATP binding|DNA damage response, signal transduction resulting in induction of apoptosis|DNA recombination|DNA strand annealing activity|apoptosis|base-excision repair|caspase activation via cytochrome c|cell aging|cell cycle arrest|cell cycle checkpoint|
3544714	Hs.408312	TP53	1.8	4178	1	0	0	1	0	1.06e-06	1.32e-05	3303	||TP53||TRANSFORMATION-RELATED PROTEIN 53||tumor protein p53 (Li-Fraumeni syndrome)||TRP53 COLON TUMORS, CONCURRENT MULTIPLE PRIMARY||	Tumor protein p53 (Li-Fraumeni syndrome)	molecular function|ATP binding|IDA|GO:0005524|GOA/IPI|8183576//biological process|DNA damage response, signal transduction resulting in induction of apoptosis|TAS|GO:0008630|GOA/IPI|8028670//biological process|DNA recombination|TAS|GO:0006310|GOA/IPI|1100	ATP binding|DNA damage response, signal transduction resulting in induction of apoptosis|DNA recombination|DNA strand annealing activity|apoptosis|base-excision repair|caspase activation via cytochrome c|cell aging|cell cycle arrest|cell cycle checkpoint|
3010316	Hs.524763	TPCN1	-1.3	1552	0	0	1	0	0	0.000267	0.000328	1850	||TPCN1||Two pore segment channel 1||	Two pore segment channel 1	molecular function|cation channel activity|IEA|GO:0005261|GOA/IPI|na//biological process|cation transport|IEA|GO:0006812|GOA/IPI|na//cellular component|membrane|IEA|GO:0016020|GOA/IPI|na	cation channel activity|cation transport|membrane
3509275	Hs.244580	TPX2	1.9	9149	1	0	0	1	0	0.000166	0.00978	4877	||p100||C20ORF1||TPX2||TPX2, XENOPUS, HOMOLOG OF||CHROMOSOME 20 OPEN READING FRAME 1||TPX2, microtubule-associated protein homolog (Xenopus laevis)||	TPX2, microtubule-associated protein homolog (Xenopus laevis)	molecular function|ATP binding|TAS|GO:0005524|GOA/IPI|10512675//molecular function|GTP binding|TAS|GO:0005525|GOA/IPI|10512675//biological process|cell proliferation|TAS|GO:0008283|GOA/IPI|10512675//biological process|mitosis|TAS|GO:0007067|GOA/IPI|920745	ATP binding|GTP binding|cell proliferation|mitosis|nucleus|spindle
3929560	Hs.29344	TRIF	-3.7	1849	1	1	0	0	0	5.55e-15	0.05	1941	||TRIF||TICAM1||TIR DOMAIN-CONTAINING ADAPTOR INDUCING INTERFERON-BETA||TIR DOMAIN-CONTAINING ADAPTOR MOLECULE 1||TIR domain containing adaptor inducing interferon-beta||	TIR domain containing adaptor inducing interferon-beta	biological process|inflammatory response|IEA|GO:0006954|GOA/IPI|na//cellular component|membrane|IEA|GO:0016020|GOA/IPI|na//biological process|positive regulation of I-kappaB kinase/NF-kappaB cascade|IMP|GO:0043123|GOA/IPI|12761501//molecular function|sign	inflammatory response|membrane|positive regulation of I-kappaB kinase/NF-kappaB cascade|signal transducer activity|transmembrane receptor activity
[truncated: 160 more rows]

## Sheet: LEGEND
	Additional Data File 4:
	List of genes found statistically differentially expressed between resistant and sensitive states comparisons using microarray analysis
	Annotation is done using the IMAGE Clone IDs ('Clone_ID') as unique identifier and Unigene Build 184 (released in June 05); UGCluster, Symbol, Aliases and Gene name are indicated.
[truncated: 8 more rows]
