# Supplementary material for: Deciphering cellular states of innate tumor drug responses
Source: Genome Biol. 2006 Mar 15;7(3):R19. doi: 10.1186/gb-2006-7-3-r19 (PMC1557757; doi:10.1186/gb-2006-7-3-r19)
Supplement: Additional data file 8 — A spreadsheet file including the search results for significantly enriched GO classes. [file gb-2006-7-3-r19-S8.xls]

## Sheet: Graudens_AdditionalDataFile8
GO Term	GO ID	p-Value (Changed)	p-Value (Under)	p-Value (Over)	Total	Change	Under	Over
extracellular matrix structural constituent	5201	0	0	0.484	27	13	11	2
extracellular matrix	5578	0	0	0.82	94	33	29	4
extracellular matrix structural constituent conferring tensile strength	30020	0	0	1	7	6	6	0
response to stimulus	50896	0	0.0007	0	615	125	64	61
response to stress	6950	0	0.0086	0	386	83	40	43
serine-type endopeptidase activity	4252	0	0.0241	0	41	18	7	11
serine-type peptidase activity	8236	0	0.0424	0	46	19	7	12
response to external stimulus	9605	0	0.0076	0.0005	479	94	48	46
extracellular	5576	0	0	0.024	645	136	86	50
extracellular space	5615	0	0	0.0469	565	121	78	43
organismal physiological process	50874	0	0.0001	0.0682	489	94	57	37
cell communication	7154	0.0001	0	0.51	954	161	104	57
collagen	5581	0.0001	0	1	8	6	6	0
lyase activity	16829	0.0001	0.16	0.0001	63	20	7	13
chymotrypsin activity	4263	0.0001	0.0872	0.0003	24	11	4	7
trypsin activity	4295	0.0001	0.0982	0.0005	25	11	4	7
endopeptidase activity	4175	0.0001	0.0097	0.0059	89	25	13	12
cellular process	9987	0.0001	0	0.122	2116	318	183	135
development	7275	0.0001	0	0.816	735	128	89	39
spindle microtubule	5876	0.0002	0.359	0.0002	6	5	1	4
regulation of cell growth	1558	0.0002	0.0013	0.0789	39	14	9	5
response to chemical substance	42221	0.0003	0.0088	0.0142	88	24	13	11
acute-phase response	6953	0.0005	1	0	13	7	0	7
cell proliferation	8283	0.0006	0.0044	0.0472	550	97	55	42
spindle	5819	0.0006	0.884	0	29	11	1	10
amino acid biosynthesis	8652	0.0006	0.884	0	29	11	1	10
response to pest/pathogen/parasite	9613	0.0008	0.0714	0.0032	175	38	18	20
basement membrane	5604	0.0011	0.0001	0.669	18	8	7	1
cell growth	16049	0.0013	0.0014	0.227	55	16	11	5
cell adhesion	7155	0.0013	0	0.917	179	38	31	7
phosphorus-oxygen lyase activity	16849	0.0013	0.0032	0.264	5	4	3	1
glycosaminoglycan binding	5539	0.0017	0.0062	0.119	32	11	7	4
blood vessel development	1568	0.0017	0	0.861	32	11	10	1
response to DNA damage stimulus	6974	0.0018	0.0507	0.0136	111	26	13	13
response to endogenous stimulus	9719	0.0018	0.0373	0.0204	117	27	14	13
response to abiotic stimulus	9628	0.0018	0.0086	0.0783	170	36	21	15
humoral defense mechanism (sensu Vertebrata)	16064	0.0025	0.256	0.0017	48	14	5	9
complement activation, classical pathway	6958	0.0025	0.318	0.0018	16	7	2	5
programmed cell death	12501	0.0028	0.01	0.0995	205	41	24	17
response to biotic stimulus	9607	0.0028	0.0695	0.0131	320	59	30	29
circulation	8015	0.0031	0.0002	0.747	44	13	11	2
apoptosis	6915	0.0035	0.0149	0.0867	201	40	23	17
complement activation	6956	0.0035	0.448	0.0011	21	8	2	6
insulin-like growth factor binding	5520	0.0035	0.0003	1	6	4	4	0
immune response	6955	0.0036	0.0545	0.0241	252	48	25	23
death	16265	0.0039	0.0131	0.105	221	43	25	18
cell death	8219	0.004	0.0173	0.0857	215	42	24	18
sulfur metabolism	6790	0.0048	0.805	0.0002	22	8	1	7
calcium ion binding	5509	0.0048	0.0001	0.753	161	33	25	8
chromosome, pericentric region	775	0.0054	0.524	0.0019	10	5	1	4
defense response	6952	0.0054	0.0678	0.0285	270	50	26	24
cell cycle checkpoint	75	0.0055	0.584	0.0008	27	9	2	7
angiogenesis	1525	0.0055	0.0004	0.81	27	9	8	1
glutathione transferase activity	4364	0.0058	0.646	0.0009	14	6	1	5
peptidase activity	8233	0.0058	0.0919	0.0217	169	34	17	17
amine biosynthesis	9309	0.0059	0.956	0	42	12	1	11
ATP binding	5524	0.0061	0.434	0.0007	445	76	33	43
positive regulation of cell proliferation	8284	0.0062	0.0006	0.68	58	15	12	3
DNA metabolism	6259	0.0065	0.351	0.0018	240	45	19	26
humoral immune response	6959	0.0068	0.305	0.004	64	16	6	10
regulation of cellular process	50794	0.0071	0.0001	0.809	209	40	30	10
oxidoreductase activity, acting on the CH-CH group of donors, NAD or NADP as acceptor	16628	0.0073	0.084	0.0607	7	4	2	2
regulation of biological process	50789	0.0073	0.0001	0.79	261	48	35	13
chromosome	5694	0.0076	0.721	0.0002	99	22	6	16
oxidoreductase activity, acting on the CH-CH group of donors	16627	0.0077	0.398	0.0042	19	7	2	5
hormone metabolism	42445	0.0077	0.15	0.0233	19	7	3	4
cyclic nucleotide biosynthesis	9190	0.008	0.0014	1	4	3	3	0
cyclic nucleotide metabolism	9187	0.008	0.0014	1	4	3	3	0
aspartate family amino acid biosynthesis	9067	0.008	1	0.0008	4	3	0	3
acute-phase response protein activity	3794	0.008	1	0.0008	4	3	0	3
peptide hormone secretion	30072	0.008	0.256	0.0195	4	3	1	2
guanylate cyclase activity	4383	0.008	0.0014	1	4	3	3	0
regulation of myeloid blood cell differentiation	45637	0.008	0.0014	1	4	3	3	0
mitotic cell cycle	278	0.0086	0.208	0.0092	205	39	18	21
DNA damage response, signal transduction	42770	0.0086	0.291	0.0099	15	6	2	4
adenyl nucleotide binding	30554	0.0086	0.468	0.0009	451	76	33	43
oxidoreductase activity, acting on peroxide as acceptor	16684	0.0086	0.0185	0.223	15	6	4	2
protein-nucleus import, translocation	60	0.0088	0.558	0.0029	11	5	1	4
regulation of gene expression, epigenetic	40029	0.0088	0.243	0.0119	24	8	3	5
hormone biosynthesis	42446	0.0088	0.0386	0.136	11	5	3	2
induction of apoptosis by intracellular signals	8629	0.0088	0.0386	0.136	11	5	3	2
lymphocyte proliferation	46651	0.0088	0.0056	0.491	11	5	4	1
organogenesis	9887	0.0088	0	0.965	431	73	55	18
regulation of CDK activity	79	0.0093	0.148	0.0262	29	9	4	5
visual perception	7601	0.0094	0.0088	0.329	34	10	7	3
equilibrioception	50957	0.0094	0.0088	0.329	34	10	7	3
sensory perception of light	50953	0.0094	0.0088	0.329	34	10	7	3
regulation of balance	50885	0.0094	0.0088	0.329	34	10	7	3
musculoskeletal movement	50881	0.0094	0.0088	0.329	34	10	7	3
cell cycle	7049	0.0096	0.111	0.0276	412	70	36	34
regulation of apoptosis	42981	0.0096	0.0109	0.251	131	27	17	10
cell adhesion molecule activity	5194	0.0107	0.0002	0.911	90	20	17	3
obsolete molecular function	8369	0.0114	0.0014	0.607	228	42	29	13
metal ion binding	46872	0.0117	0.0011	0.616	368	63	42	21
growth factor binding	19838	0.0123	0.0041	0.626	16	6	5	1
morphogenesis	9653	0.0127	0.0001	0.909	486	80	57	23
collagen binding	5518	0.0131	0.0014	1	8	4	4	0
kinetochore	776	0.0131	0.447	0.0093	8	4	1	3
response to drug	42493	0.0135	0.589	0.0041	12	5	1	4
negative regulation of transcription, DNA-dependent	45892	0.0136	0.0683	0.0935	41	11	6	5
second-messenger-mediated signaling	19932	0.0136	0.0241	0.225	41	11	7	4
transferase activity, transferring alkyl or aryl (other than methyl) groups	16765	0.0147	0.283	0.0168	26	8	3	5
vesicular fraction	42598	0.0147	0.177	0.0341	31	9	4	5
microsome	5792	0.0147	0.177	0.0341	31	9	4	5
cellular physiological process	50875	0.0156	0.0431	0.127	1650	239	132	107
catalytic activity	3824	0.0158	0.726	0.0001	1545	225	106	119
cell-cell signaling	7267	0.0167	0.0829	0.0809	143	28	15	13
growth hormone secretion	30252	0.0171	1	0.0035	2	2	0	2
JUN kinase activity	4705	0.0171	0.138	0.115	2	2	1	1
signal transduction	7165	0.0171	0.0015	0.64	768	119	75	44
adhesive extracellular matrix constituent	30022	0.0171	0.0051	1	2	2	2	0
fibrillar collagen	5583	0.0171	0.0051	1	2	2	2	0
tyrosine catabolism	6572	0.0171	1	0.0035	2	2	0	2
histidine metabolism	6547	0.0171	1	0.0035	2	2	0	2
histidine family amino acid biosynthesis	9076	0.0171	1	0.0035	2	2	0	2
histidine family amino acid metabolism	9075	0.0171	1	0.0035	2	2	0	2
trans-1,2-dihydrobenzene-1,2-diol dehydrogenase activity	47115	0.0171	1	0.0035	2	2	0	2
histidine biosynthesis	105	0.0171	1	0.0035	2	2	0	2
intercellular canaliculus	46581	0.0171	1	0.0035	2	2	0	2
chitin metabolism	6030	0.0171	0.138	0.115	2	2	1	1
hydrolase activity, acting on carbon-nitrogen (but not peptide) bonds, in cyclic amides	16812	0.0171	0.138	0.115	2	2	1	1
dipeptidyl-peptidase IV activity	4274	0.0171	0.138	0.115	2	2	1	1
dihydropyrimidinase activity	4157	0.0171	0.138	0.115	2	2	1	1
Rab interactor activity	17137	0.0171	0.138	0.115	2	2	1	1
cGMP metabolism	46068	0.0171	0.0051	1	2	2	2	0
cGMP biosynthesis	6182	0.0171	0.0051	1	2	2	2	0
post-embryonic morphogenesis	9886	0.0171	0.0051	1	2	2	2	0
prostaglandin-endoperoxide synthase activity	4666	0.0171	0.0051	1	2	2	2	0
positive regulation of B-cell proliferation	30890	0.0171	0.0051	1	2	2	2	0
regulation of B-cell proliferation	30888	0.0171	0.0051	1	2	2	2	0
extrachromosomal DNA	46821	0.0171	0.0051	1	2	2	2	0
guanylate cyclase complex, soluble	8074	0.0171	0.0051	1	2	2	2	0
regulation of transforming growth factor beta receptor signaling pathway	17015	0.0182	0.31	0.0313	5	3	1	2
SAP kinase activity	16909	0.0182	0.0439	0.264	5	3	2	1
subtilase activity	4289	0.0182	0.0439	0.264	5	3	2	1
B-cell proliferation	42100	0.0182	0.0439	0.264	5	3	2	1
GDP-dissociation inhibitor activity	5092	0.0182	0.0439	0.264	5	3	2	1
negative regulation of cell growth	30308	0.0197	0.0603	0.179	13	5	3	2
eye morphogenesis	1654	0.0197	0.0108	0.55	13	5	4	1
G2/M transition of mitotic cell cycle	86	0.0209	0.286	0.0231	38	10	4	6
carbohydrate binding	30246	0.0209	0.05	0.187	38	10	6	4
regulation of cell cycle	74	0.0212	0.0307	0.229	250	44	26	18
aspartate family amino acid metabolism	9066	0.0212	1	0.0012	9	4	0	4
DNA methylation	6306	0.0212	0.487	0.0134	9	4	1	3
DNA alkylation	6305	0.0212	0.487	0.0134	9	4	1	3
DNA modification	6304	0.0212	0.487	0.0134	9	4	1	3
glutamine metabolism	6541	0.0212	0.131	0.0962	9	4	2	2
hormone secretion	46879	0.0212	0.131	0.0962	9	4	2	2
organismal movement	50879	0.0237	0.0827	0.121	97	20	11	9
blood coagulation	7596	0.025	0.0186	0.412	39	10	7	3
coagulation	50817	0.025	0.0186	0.412	39	10	7	3
xenobiotic metabolism	6805	0.0274	0.646	0.0076	14	5	1	4
response to xenobiotic stimulus	9410	0.0274	0.646	0.0076	14	5	1	4
carboxy-lyase activity	16831	0.0274	0.646	0.0076	14	5	1	4
spindle assembly	7051	0.0274	0.646	0.0076	14	5	1	4
peroxidase activity	4601	0.0274	0.0144	0.577	14	5	4	1
nuclear chromosome	228	0.0285	0.343	0.0262	29	8	3	5
response to wounding	9611	0.0291	0.0098	0.543	99	20	14	6
carbon-carbon lyase activity	16830	0.0295	0.756	0.0042	19	6	1	5
G-protein signaling, coupled to cAMP nucleotide second messenger	7188	0.0295	0.15	0.0996	19	6	3	3
induction of apoptosis	6917	0.0304	0.0387	0.287	75	16	10	6
positive regulation of apoptosis	43065	0.0304	0.0387	0.287	75	16	10	6
lipid metabolism	6629	0.0311	0.0543	0.212	216	38	22	16
G1/S transition of mitotic cell cycle	82	0.0314	0.106	0.135	46	11	6	5
receptor binding	5102	0.0314	0.015	0.459	157	29	19	10
transcriptional gene silencing	16440	0.0318	0.156	0.116	10	4	2	2
negative regulation of gene expression, epigenetic	45814	0.0318	0.156	0.116	10	4	2	2
collagen catabolism	30574	0.0318	0.0038	1	10	4	4	0
iron ion homeostasis	6879	0.0318	0.524	0.0182	10	4	1	3
chromatin silencing	6342	0.0318	0.156	0.116	10	4	2	2
protein phosphatase type 2B activity	30357	0.0318	0.0296	0.459	10	4	3	1
cholesterol biosynthesis	6695	0.0318	0.0038	1	10	4	4	0
DNA repair	6281	0.0327	0.226	0.0508	94	19	9	10
cyclin-dependent protein kinase inhibitor activity	4861	0.0328	0.0629	0.308	6	3	2	1
DNA damage response, signal transduction resulting in induction of apoptosis	8630	0.0328	0.0629	0.308	6	3	2	1
negative regulation of cell adhesion	7162	0.0328	0.0061	1	6	3	3	0
glutathione metabolism	6749	0.0328	1	0.0036	6	3	0	3
tyrosine metabolism	6570	0.0328	1	0.0036	6	3	0	3
pre-replicative complex	5656	0.0328	1	0.0036	6	3	0	3
sulfur amino acid biosynthesis	97	0.0328	1	0.0036	6	3	0	3
glutathione peroxidase activity	4602	0.0328	0.359	0.0451	6	3	1	2
tyrosine phosphorylation of STAT protein	7260	0.0328	0.359	0.0451	6	3	1	2
transmembrane receptor protein phosphatase activity	19198	0.0328	0.359	0.0451	6	3	1	2
adenylate cyclase activation	7190	0.0328	0.359	0.0451	6	3	1	2
transmembrane receptor protein tyrosine phosphatase activity	5001	0.0328	0.359	0.0451	6	3	1	2
calcium-mediated signaling	19722	0.0328	0.0629	0.308	6	3	2	1
positive regulation of lymphocyte proliferation	50671	0.0328	0.0061	1	6	3	3	0
regulation of lymphocyte proliferation	50670	0.0328	0.0061	1	6	3	3	0
induction of programmed cell death	12502	0.034	0.0419	0.297	76	16	10	6
positive regulation of programmed cell death	43068	0.034	0.0419	0.297	76	16	10	6
regulation of programmed cell death	43067	0.034	0.0419	0.297	76	16	10	6
catabolism	9056	0.0345	0.513	0.0071	333	55	24	31
hemostasis	7599	0.0347	0.0241	0.444	41	10	7	3
replication fork	5657	0.0376	0.423	0.0278	20	6	2	4
induction of apoptosis by extracellular signals	8624	0.0376	0.0496	0.336	20	6	4	2
amine catabolism	9310	0.0376	0.773	0.0053	20	6	1	5
cell motility	6928	0.0395	0.031	0.377	147	27	17	10
DNA-dependent DNA replication	6261	0.0404	0.177	0.101	42	10	5	5
endopeptidase inhibitor activity	4866	0.0404	0.0751	0.238	42	10	6	4
protease inhibitor activity	30414	0.0404	0.0751	0.238	42	10	6	4
lipid biosynthesis	8610	0.0415	0.0059	0.746	84	17	13	4
physiological process	7582	0.0427	0.459	0.0112	3205	434	230	204
nucleotide binding	166	0.0439	0.576	0.0062	556	86	39	47
purine nucleotide binding	17076	0.0441	0.612	0.0049	549	85	38	47
sugar binding	5529	0.0446	0.0447	0.379	37	9	6	3
amino acid metabolism	6520	0.0448	0.991	0.0001	91	18	2	16
mitotic spindle assembly	7052	0.0449	0.558	0.024	11	4	1	3
peptidyl-tyrosine phosphorylation	18108	0.0449	0.183	0.136	11	4	2	2
sugar porter activity	5351	0.0449	0.183	0.136	11	4	2	2
calcium-dependent protein serine/threonine phosphatase activity	4723	0.0449	0.0386	0.491	11	4	3	1
T-helper 1 type immune response	42088	0.0449	0.0056	1	11	4	4	0
cell-mediated immune response	42087	0.0449	0.0056	1	11	4	4	0
cellular_component	5575	0.0454	0.0794	0.223	3370	454	249	205
hydrolase activity, acting on acid anhydrides, catalyzing transmembrane movement of substances	16820	0.0467	0.189	0.109	43	10	5	5
ATPase activity, coupled to transmembrane movement of substances	42626	0.0467	0.189	0.109	43	10	5	5
negative regulation of signal transduction	9968	0.0468	0.0145	1	3	2	2	0
phenylalanine catabolism	6559	0.0468	1	0.0102	3	2	0	2
vitamin B6 metabolism	42816	0.0468	1	0.0102	3	2	0	2
methionine biosynthesis	9086	0.0468	1	0.0102	3	2	0	2
aromatic amino acid family catabolism	9074	0.0468	1	0.0102	3	2	0	2
aromatic compound catabolism	19439	0.0468	1	0.0102	3	2	0	2
STAT protein nuclear translocation	7262	0.0468	1	0.0102	3	2	0	2
lipid particle	5811	0.0468	1	0.0102	3	2	0	2
transcription factor TFIIH complex	5675	0.0468	1	0.0102	3	2	0	2
pyridoxine metabolism	8614	0.0468	1	0.0102	3	2	0	2
anterograde axon cargo transport	8089	0.0468	1	0.0102	3	2	0	2
response to UV	9411	0.0468	0.199	0.168	3	2	1	1
purine base biosynthesis	9113	0.0468	0.199	0.168	3	2	1	1
prolyl oligopeptidase activity	4287	0.0468	0.199	0.168	3	2	1	1
insulin secretion	30073	0.0468	0.199	0.168	3	2	1	1
myoblast differentiation	45445	0.0468	0.199	0.168	3	2	1	1
calcineurin complex	5955	0.0468	0.199	0.168	3	2	1	1
hyaluronic acid binding	5540	0.0468	0.199	0.168	3	2	1	1
Hsp70/Hsp90 organizing protein activity	8077	0.0468	0.199	0.168	3	2	1	1
prostaglandin biosynthesis	1516	0.0468	0.0145	1	3	2	2	0
negative regulation of myeloid blood cell differentiation	45638	0.0468	0.0145	1	3	2	2	0
transferase activity, transferring acyl groups, acyl groups converted into alkyl on transfer	46912	0.0468	0.0145	1	3	2	2	0
prostanoid biosynthesis	46457	0.0468	0.0145	1	3	2	2	0
hydro-lyase activity	16836	0.0471	0.79	0.0066	21	6	1	5
cAMP-dependent protein kinase activity	4691	0.0471	0.186	0.126	21	6	3	3
cAMP-mediated signaling	19933	0.0471	0.186	0.126	21	6	3	3
amino acid and derivative metabolism	6519	0.0474	0.992	0	117	22	3	19
ATP-binding cassette (ABC) transporter activity	4009	0.0479	0.695	0.0126	16	5	1	4
microtubule motor activity	3777	0.0479	0.695	0.0126	16	5	1	4
DNA damage response, signal transduction resulting in cell cycle arrest	77	0.052	1	0.0061	7	3	0	3
aldehyde dehydrogenase (NAD) activity	4029	0.052	1	0.0061	7	3	0	3
complement activation, alternative pathway	6957	0.052	0.405	0.0607	7	3	1	2
transmembrane receptor protein tyrosine phosphatase signaling pathway	7185	0.052	0.405	0.0607	7	3	1	2
regulation of enzyme activity	50790	0.052	0.286	0.0721	38	9	4	5
prostaglandin metabolism	6693	0.052	0.084	0.349	7	3	2	1
prostanoid metabolism	6692	0.052	0.084	0.349	7	3	2	1
embryonic development (sensu Mammalia)	1701	0.052	0.084	0.349	7	3	2	1
response to hypoxia	1666	0.052	0.084	0.349	7	3	2	1
MAP kinase activity	4707	0.052	0.084	0.349	7	3	2	1
integrin binding	5178	0.052	0.084	0.349	7	3	2	1
C21-steroid hormone biosynthesis	6700	0.052	0.0101	1	7	3	3	0
cartilage condensation	1502	0.052	0.0101	1	7	3	3	0
regulation of angiogenesis	45765	0.052	0.0101	1	7	3	3	0
C21-steroid hormone metabolism	8207	0.052	0.0101	1	7	3	3	0
cyclic-nucleotide-mediated signaling	19935	0.0537	0.122	0.215	27	7	4	3
regulation of body fluids	50878	0.0537	0.0342	0.491	44	10	7	3
heparin binding	8201	0.0537	0.0103	0.81	27	7	6	1
extracellular matrix organization and biogenesis	30198	0.0578	0.0035	1	22	6	6	0
extracellular structure organization and biogenesis	43062	0.07	0.0045	1	23	6	6	0
regulation of cell proliferation	42127	0.0649	0.0049	0.856	121	22	17	5
myosin phosphatase activity	17018	0.0606	0.0079	1	12	4	4	0
protein phosphatase type 1 activity	163	0.0606	0.0079	1	12	4	4	0
CTD phosphatase activity	8420	0.0606	0.0079	1	12	4	4	0
sphingoid metabolism	46519	0.0606	0.0079	1	12	4	4	0
cytokine activity	5125	0.0996	0.0079	0.92	68	13	11	2
regulation of cell adhesion	30155	0.0789	0.0108	1	13	4	4	0
sterol biosynthesis	16126	0.0789	0.0108	1	13	4	4	0
cellular defense response (sensu Vertebrata)	16066	0.0789	0.0108	1	13	4	4	0
chemotaxis	6935	0.112	0.0113	0.934	44	9	8	1
taxis	42330	0.112	0.0113	0.934	44	9	8	1
growth factor activity	8083	0.0867	0.013	0.841	54	11	9	2
skeletal development	1501	0.269	0.013	1	54	9	9	0
protein phosphatase type 2C activity	15071	0.0994	0.0144	1	14	4	4	0
myeloid blood cell differentiation	30099	0.0994	0.0144	1	14	4	4	0
protein phosphatase type 2A activity	158	0.0994	0.0144	1	14	4	4	0
bone remodeling	46849	0.0994	0.0144	1	14	4	4	0
cell differentiation	30154	0.196	0.0151	0.946	125	20	16	4
steroid biosynthesis	6694	0.0874	0.0173	0.842	30	7	6	1
structural constituent of muscle	8307	0.122	0.0185	1	15	4	4	0
immune cell chemotaxis	30595	0.102	0.0219	1	9	3	3	0
immune cell migration	50900	0.102	0.0219	1	9	3	3	0
N-acetyltransferase activity	8080	0.102	0.0219	1	9	3	3	0
muscle contraction	6936	0.11	0.0236	0.808	50	10	8	2
apicolateral plasma membrane	16327	0.0787	0.0241	0.711	41	9	7	2
muscle development	7517	0.254	0.0249	0.976	60	10	9	1
hemopoiesis	30097	0.131	0.027	0.869	33	7	6	1
inflammatory response	6954	0.0729	0.0277	0.618	71	14	10	4
negative regulation of cytokine production	1818	0.0856	0.0277	1	4	2	2	0
negative regulation of angiogenesis	16525	0.0856	0.0277	1	4	2	2	0
negative regulation of cytokine biosynthesis	42036	0.0856	0.0277	1	4	2	2	0
excretion	7588	0.0856	0.0277	1	4	2	2	0
negative regulation of cell differentiation	45596	0.0856	0.0277	1	4	2	2	0
nitric oxide mediated signal transduction	7263	0.0856	0.0277	1	4	2	2	0
cytokine and chemokine mediated signaling pathway	19221	0.0856	0.0277	1	4	2	2	0
isoprenoid biosynthesis	8299	0.0856	0.0277	1	4	2	2	0
metalloendopeptidase inhibitor activity	8191	0.0856	0.0277	1	4	2	2	0
intracellular signaling cascade	7242	0.203	0.0278	0.867	319	47	32	15
muscle fiber	30484	0.174	0.0288	1	17	4	4	0
regulation of signal transduction	9966	0.222	0.0291	1	25	5	5	0
oxidoreductase activity, acting on single donors with incorporation of molecular oxygen, incorporation of two atoms of oxygen	16702	0.133	0.0296	1	10	3	3	0
oxidoreductase activity, acting on single donors with incorporation of molecular oxygen	16701	0.133	0.0296	1	10	3	3	0
magnesium-dependent protein serine/threonine phosphatase activity	4724	0.133	0.0296	1	10	3	3	0
regulation of G-protein coupled receptor protein signaling pathway	8277	0.133	0.0296	1	10	3	3	0
MAPKKK cascade	165	0.281	0.0309	1	34	6	6	0
enzyme inhibitor activity	4857	0.0687	0.0322	0.555	83	16	11	5
innate immune response	45087	0.0879	0.0329	0.64	73	14	10	4
GTPase activator activity	5096	0.0777	0.0351	0.626	35	8	6	2
lymphocyte activation	46649	0.0777	0.0351	0.626	35	8	6	2
cell junction	30054	0.125	0.0382	0.758	45	9	7	2
signal transducer activity	4871	0.137	0.0386	0.682	590	86	53	33
ceramide metabolism	6672	0.165	0.0386	1	11	3	3	0
embryonic pattern specification	9880	0.165	0.0386	1	11	3	3	0
N-acyltransferase activity	16410	0.165	0.0386	1	11	3	3	0
myofibril	30016	0.165	0.0386	1	11	3	3	0
regulation of cell differentiation	45595	0.132	0.0394	0.81	27	6	5	1
binding	5488	0.102	0.0431	0.55	2310	316	179	137
interleukin-12 biosynthesis	42090	0.131	0.0439	1	5	2	2	0
regulation of interleukin-12 biosynthesis	45075	0.131	0.0439	1	5	2	2	0
metalloendopeptidase activity	4222	0.3	0.0452	1	28	5	5	0
enzyme regulator activity	30234	0.0859	0.0477	0.504	213	35	22	13
regulation of muscle contraction	6937	0.0606	0.0489	0.521	12	4	3	1
cell-matrix junction	30055	0.2	0.0489	1	12	3	3	0
antioxidant activity	16209	0.11	0.0496	0.708	20	5	4	1
cellular defense response	6968	0.0751	0.0516	0.522	29	7	5	2
amine metabolism	9308	0.0699	0.994	0.0001	122	22	3	19
organic acid metabolism	6082	0.133	0.952	0.002	180	29	8	21
carboxylic acid metabolism	19752	0.133	0.952	0.002	180	29	8	21
oxidoreductase activity, acting on the CH-OH group of donors, NAD or NADP as acceptor	16616	0.0616	0.889	0.0027	51	11	2	9
oxidoreductase activity, acting on CH-OH group of donors	16614	0.0694	0.895	0.0031	52	11	2	9
amino acid catabolism	9063	0.0755	1	0.0032	18	5	0	5
transferase activity, transferring nitrogenous groups	16769	0.0606	1	0.0041	12	4	0	4
transaminase activity	8483	0.0606	1	0.0041	12	4	0	4
microtubule cytoskeleton	15630	0.106	0.895	0.0043	108	19	5	14
L-serine metabolism	6563	0.0753	1	0.0093	8	3	0	3
oxidoreductase activity, acting on the CH-CH group of donors, other acceptors	16637	0.0753	1	0.0093	8	3	0	3
serine family amino acid biosynthesis	9070	0.0753	1	0.0093	8	3	0	3
neurotransmitter metabolism	42133	0.0753	1	0.0093	8	3	0	3
aromatic compound metabolism	6725	0.216	0.978	0.0096	51	9	1	8
M phase	279	0.241	0.956	0.0109	108	17	4	13
aromatic amino acid family metabolism	9072	0.102	1	0.0134	9	3	0	3
aldehyde dehydrogenase activity	4028	0.102	1	0.0134	9	3	0	3
carbon-oxygen lyase activity	16835	0.0983	0.844	0.0142	25	6	1	5
nuclear division	280	0.229	0.935	0.0145	100	16	4	12
oxidoreductase activity	16491	0.106	0.686	0.0179	245	39	16	23
sulfur amino acid metabolism	96	0.133	1	0.0182	10	3	0	3
mitotic spindle checkpoint	7094	0.0856	1	0.0195	4	2	0	2
fibrinogen complex	5577	0.0856	1	0.0195	4	2	0	2
DNA replication checkpoint	76	0.0856	1	0.0195	4	2	0	2
L-phenylalanine metabolism	6558	0.0856	1	0.0195	4	2	0	2
biotin binding	9374	0.0856	1	0.0195	4	2	0	2
dopamine metabolism	42417	0.0856	1	0.0195	4	2	0	2
M-phase specific microtubule process	72	0.092	0.756	0.0233	19	5	1	4
DNA replication initiation	6270	0.0606	0.589	0.0306	12	4	1	3
meiotic recombination	7131	0.2	1	0.0306	12	3	0	3
serine family amino acid metabolism	9069	0.2	1	0.0306	12	3	0	3
mitotic metaphase/anaphase transition	7091	0.131	1	0.0313	5	2	0	2
mitotic spindle elongation	22	0.131	1	0.0313	5	2	0	2
L-serine biosynthesis	6564	0.131	1	0.0313	5	2	0	2
methionine metabolism	6555	0.131	1	0.0313	5	2	0	2
pre-replicative complex formation and maintenance	6267	0.131	1	0.0313	5	2	0	2
inositol/phosphatidylinositol phosphatase activity	4437	0.131	1	0.0313	5	2	0	2
sex determination	7530	0.131	1	0.0313	5	2	0	2
excitatory extracellular ligand-gated ion channel activity	5231	0.131	1	0.0313	5	2	0	2
acyl-CoA dehydrogenase activity	3995	0.131	1	0.0313	5	2	0	2
axon cargo transport	8088	0.131	1	0.0313	5	2	0	2
microtubule	5874	0.13	0.79	0.0328	21	5	1	4
microtubule-based process	7017	0.135	0.693	0.0372	65	12	4	8
glutamine family amino acid biosynthesis	9084	0.0789	0.619	0.0381	13	4	1	3
transition metal ion homeostasis	46916	0.0789	0.619	0.0381	13	4	1	3
vitamin binding	19842	0.237	1	0.0381	13	3	0	3
glutamine family amino acid metabolism	9064	0.0578	0.473	0.0383	22	6	2	4
peptide binding	42277	0.41	1	0.0385	32	5	0	5
mitosis	7067	0.255	0.868	0.0434	67	11	3	8
regulation of neurotransmitter levels	1505	0.173	0.819	0.0442	23	5	1	4
oxidoreductase activity, acting on the CH-NH group of donors, NAD or NADP as acceptor	16646	0.179	1	0.0451	6	2	0	2
deoxyribonucleotide metabolism	9262	0.179	1	0.0451	6	2	0	2
alcohol dehydrogenase activity, zinc-dependent	4024	0.179	1	0.0451	6	2	0	2
Golgi trans face	5802	0.274	1	0.0464	14	3	0	3
motor activity	3774	0.0673	0.442	0.0483	34	8	3	5
M phase of mitotic cell cycle	87	0.288	0.88	0.0503	69	11	3	8
transcriptional repressor activity	16564	0.197	0.832	0.0507	24	5	1	4
cytoplasm	5737	0.889	0.999	0.0517	1475	181	81	100
macromolecule catabolism	9057	0.0698	0.372	0.053	216	36	17	19

## Sheet: LEGEND
	Additional Data File 8
	List of over-represented Gene Ontology (GO) terms
	The Gene Ontology terms (GO Term) and unique identifiers (GO ID) obtained from the Gene Ontology Consortium (released in September 04).
	are shown
	The two-sided Fisher's exact test p-value is computed for a category that reflects a test of the null hypothesis that the category is not enriched
	in relevant genes 'p-value (changed)', under-expressed genes 'p-value (under)' or over-expressed genes 'p-value (over)' with respect
	to what would have been expected by chance, α = 0.05, considering the content of the 11K cDNA array.
	The numbers of genes in each category (Total) is indicated, including the respective number of differentially expressed genes (Change), then
	under- and over-expressed genes (respectively Under and Over).
