# Supplementary material for: Deciphering cellular states of innate tumor drug responses
Source: Genome Biol. 2006 Mar 15;7(3):R19. doi: 10.1186/gb-2006-7-3-r19 (PMC1557757; doi:10.1186/gb-2006-7-3-r19)
Supplement: Additional data file 9 — A spreadsheet file including Q-PCR analysis collected for additional genes representative of key biological processes. [file gb-2006-7-3-r19-S9.xls]

## Sheet: Graudens_AdditionalDataFile9
						Q-PCR
						TUMORS					METASTASES
	Biological processes		Symbol	Assay ID		CtR	CtS	Ratio	P-value		CtR	CtS	Ratio	P-value
	REGULATION OF THE CELL CYCLE	1	CCNA2	CCNA2-Hs00153138_m1		26.5171	27.219	1.95	0.0096291		26.4888	27.0531	3.2	0.00304504
		2	CCNB1	CCNB1-Hs00259126_m1		25.4672	25.7311	1.71	0.0256072		25.345	26.5564	2.97	0.00330761
		3	CCNE1	CCNE1-Hs00233356_m1		27.0177	27.9423	2.38	0.00976281		28.132	28.2457	2.52	0.0224998
		4	CDK1	CDC2-Hs00364293_m1		25.4176	26.0498	1.86	0.0143468		25.141	26.0038	3.95	0.00100867
		5	CDK2	CDK2-Hs00608082_m1		26.571	26.8699	1.48	0.101892		27.0485	27.3578	1.24	0.353483
		6	CDK4	CDK4-Hs00175935_m1		23.5119	23.8347	1.42	0.116707		24.0114	24.5764	1.07	0.736665
		7	CDKN2A	CDKN2A-Hs00233365_m1		27.5418	27.3981	-1.23	0.366448		26.3668	26.4084	-1.19	0.461219
	INITIATION OF THE DNA REPLICATION	8	ORC1L	ORC1L-Hs00172751_m1		27.6047	28.7754	2.79	0.00658589		28.119	28.5058	2.77	0.00535989
	MODELING & TURNOVER OF THE EXTRACELLULAR MATRIX (ECM)	9	LAMA3	LAMA3-Hs00165042_m1		26.8137	26.4716	-2.44	0.000837792		25.8935	26.7839	n/a	n/a
		10	MT1-MMP	MMP14-Hs00237119_m1		24.6387	22.3417	-4.3	7.67386e-07		23.9501	23.7286	-2.46	3.76724e-05
	TUMOR MARKERS	11	CD44	CD44-Hs00174139_m1		24.1805	24.0678	1.04	0.825918		24.5267	24.7214	-1.18	0.39548
	ABC TRANSPORTER	12	ABCG2	ABCG2-Hs00184979_m1		31.4703	31.4381	-1.48	0.0102436		30.6119	29.7997	-1.44	0.0191027
	Additional Data File 9
	Quantitative RT-PCR (Q-PCR) collected on colon tumors and liver metastases on a series of 12 additional genes representative of key biological
	processes, which may anticipate in vivo innate drug resistance. See Table 1 for legend.

## Sheet: LEGEND
	Additional Data File 9
	Quantitative RT-PCR (Q-PCR) collected on colon tumors and liver metastases on a series of additional genes representative
	of key biological processes, which may anticipate in vivo innate drug resistance
	A series of 12 additional genes were selected and analyzed by Q-PCR that provide supplementary data focusing on key biological processes
	that were found to be representative of the in vivo innate resistant drug responses
	Q-PCR analysis was done according to Material & Methods (see Manuscript) on the same samples set used in microarray analysis
	(see Additonal data file 10 online).
	For each gene, Symbol and TaqMan® assay (Assay ID) are indicated.
	Colors refer to significant differential expression, α=0.05, corresponding to up (red) or down (green) regulation of the expression levels considering a resistant versus sensitive comparison, while non significant modulation are marked black.
	The relative expression levels is shown; threshold cycles correspond to CtR as resistant states and CtS as sensitive states.
	The expression changes (Ratio) are specified as negative (down-regulated) or positive (up-regulated) values considering a resistant versus sensitive statistical comparison.
	Adjusted p-values are computed using z-statistics with false discovery rate corrections, α=0.05.
	n/a refers to not analyzed.
