# Supplementary material for: Deciphering cellular states of innate tumor drug responses
Source: Genome Biol. 2006 Mar 15;7(3):R19. doi: 10.1186/gb-2006-7-3-r19 (PMC1557757; doi:10.1186/gb-2006-7-3-r19)
Supplement: Additional data file 10 — A spreadsheet file that contains the information relative to the patients and tumor samples used in this study, and QC selections. [file gb-2006-7-3-r19-S10.xls]

## Sheet: Graudens_AdditionalDataFile10
	Sample Nomenclature	QC-Validation Workflow		Methodology			Patient Nomenclature	Age at onset	Sex	Diagnosis	Stade Dukes	Stade UICC	Site	Primary Response
		RNA quality	IVT Amplification	microarray	Q-PCR
1	N1	good	validated	●	X		P1	61	F	Colorectal cancer (CRC)	D	IV	adjacent normal colon	sensitive
2	T1	poor	n.d.		●								left-sided tumor colon
3	M1	good	validated	●	●								colon - liver metastasis
4	M1	good	rejected	X	X								colon - liver metastasis
5	M2	good	validated	●	●		P2	68	M	Colorectal cancer (CRC)	D	IV	colon - liver metastasis	resistant
6	N3	good	validated	●	X		P3	68	F	Colorectal cancer (CRC)	D	IV	adjacent normal colon	sensitive
7	T3	good	validated	●	●								left-sided tumor colon
8	M4	good	validated	●	●		P4	53	M	Colorectal cancer (CRC)	D	IV	colon - liver metastasis	resistant
9	N5	low quantity	n.d.	X	X		P5	48	M	Colorectal cancer (CRC)	D	IV	adjacent normal colon	resistant
10	N5	low quantity	n.d.	X	X								adjacent normal colon
11	T5	good	rejected	X	X								left-sided tumor colon
12	M5a	good	validated	●	●								colon - liver metastasis
13	M5b	good	validated	●									colon - liver metastasis
14	N6	poor	n.d.	X	X		P6	49	F	Colorectal cancer (CRC)	D	IV	adjacent normal colon	sensitive
15	T6	good	validated	●	●								left-sided tumor colon
16	M6	good	validated	●	●								colon - liver metastasis
17	N7	poor	n.d.	X	X		P7	65	M	Colorectal cancer (CRC)	D	IV	adjacent normal colon	resistant
18	T7	good	validated	●	●								left-sided tumor colon
19	M7	good	validated	●	●								colon - liver metastasis
20	N8	good	validated	●			P8	68	F	Colorectal cancer (CRC)	D	IV	adjacent normal colon	sensitive
21	T8	good	validated	●	●								left-sided tumor colon
22	M8	good	validated	●	●								colon - liver metastasis
23	N9	good	validated	●	X		P9	60	M	Colorectal cancer (CRC)	D	IV	adjacent normal colon	sensitive
24	T9	good	validated	●	●								left-sided tumor colon
25	M9	good	validated	●	●								colon - liver metastasis
26	N10	poor	n.d.	X	X		P10	50	F	Colorectal cancer (CRC)	D	IV	adjacent normal colon	sensitive
27	T10	good	validated	●	●								left-sided tumor colon
28	M10	good	validated	●	●								colon - liver metastasis
29	M11	good	validated	●	●		P11	67	M	Colorectal cancer (CRC)	D	IV	colon - liver metastasis	resistant
30	M11	good	validated										colon - liver metastasis
31	N12	good	validated	●	X		P12	62	M	Colorectal cancer (CRC)	D	IV	adjacent normal colon	resistant
32	T12	good	validated	●	●								left-sided tumor colon
33	M12	good	validated	●	●								colon - liver metastasis
34	N13	good	validated	●	X		P13	71	M	Colorectal cancer (CRC)	D	IV	adjacent normal colon	resistant
35	T13	good	validated	●	●								left-sided tumor colon
36	T13	good	validated										left-sided tumor colon
37	M13	good	rejected	X	X								colon - liver metastasis
38	N-P61	poor	n.d.	X	X		P14	63	M	Colorectal cancer (CRC)	D	IV	adjacent normal colon	sensitive
39	T-P61	poor	n.d.		■								left-sided tumor colon
40	M-P52	poor	n.d.		■		P15	48	F	Colorectal cancer (CRC)	D	IV	colon - liver metastasis	sensitive

## Sheet: LEGEND
	Additional Data File 10
	Information relative to the clinical samples included in this study.
	Sample nomenclature and Quality-Controls (QC) Validation workflow (RNA quality and in vitro transcription (IVT) amplification validation)
	are shown; n.d. refers to ‘not done’.
	- The sample sets used in microarray analysis or real-time quantitative PCR (Q-PCR) analysis is indicated (●).
	- A cross (X) specifies which samples were excluded from subsequent analysis.
	- A gray cells corresponds to the samples, not included in microarray analysis, that were kept for additional exploring using independent
	validation methodologies, such as Q-PCR.
	- A black square (■) refers to new samples from additional patients that were included in a Q-PCR analysis.
	Patient nomenclature, age at onset, sex, diagnosis, site and stade (Dukes and UICC) are summarized
	Primary drug responses (i.e.chemo-sensitive or resistant) is specified, upon the drug exposure.
